# Supplementary material for: Spatial, temporal, and demographic nonstationary dynamics of COVID-19 exposure among older adults in the U.S
Source: PLoS One. 2024 Aug 22;19(8):e0307303. doi: 10.1371/journal.pone.0307303 (PMC11341038; doi:10.1371/journal.pone.0307303)
Supplement: S1 Data — (XLSX) [file pone.0307303.s005.xlsx]

## Sheet: COVID Outcome
FIPS	2020_60 - 69 Years	2020_70 - 79 Years	2020_60 - 79 Years	2020_80+ Years	2020 Total	2021_60 - 69 Years	2021_70 - 79 Years	2021_60 - 79 Years	2021_80+ Years	2021 Total	2022_60 - 69 Years	2022_70 - 79 Years	2022_60 - 79 Years	2022_80+ Years	2022 Total	Grand Total	Pop60_79	Pop80over	State
1001	317	203	520	156	676	272	168	440	86	526	88	59	147	28	175	1377	9848	1709	Alabama
1003	1065	711	1776	459	2235	1186	747	1933	418	2351	250	216	466	140	606	5192	52111	8848	Alabama
1005	162	122	284	51	335	122	95	217	45	262	52	37	89	24	113	710	5373	1018	Alabama
1007	172	88	260	59	319	131	69	200	28	228	36	16	52	7	59	606	4309	704	Alabama
1009	383	272	655	173	828	343	213	556	95	651	105	82	187	45	232	1711	11445	2865	Alabama
1011	81	53	134	40	174	49	37	86	14	100	16	11	27	4	31	305	2158	338	Alabama
1013	166	117	283	103	386	108	54	162	32	194	33	19	52	12	64	644	4585	847	Alabama
1015	851	512	1363	365	1728	732	403	1135	222	1357	287	194	481	93	574	3659	24510	3919	Alabama
1017	234	169	403	120	523	149	113	262	78	340	49	46	95	18	113	976	7523	1258	Alabama
1019	157	101	258	99	357	98	62	160	34	194	71	57	128	51	179	730	6650	1327	Alabama
1021	278	188	466	129	595	237	121	358	47	405	130	64	194	39	233	1233	8863	1493	Alabama
1023	62	43	105	34	139	53	43	96	14	110	95	65	160	30	190	439	3283	577	Alabama
1025	229	147	376	84	460	213	114	327	79	406	127	98	225	50	275	1141	5101	1223	Alabama
1027	123	126	249	103	352	155	82	237	47	284	155	93	248	66	314	950	2959	684	Alabama
1029	106	79	185	72	257	110	66	176	49	225	51	19	70	18	88	570	3372	683	Alabama
1031	270	191	461	135	596	310	198	508	103	611	85	39	124	27	151	1358	10179	1959	Alabama
1033	374	261	635	173	808	308	189	497	91	588	166	103	269	76	345	1741	12072	2709	Alabama
1035	98	71	169	31	200	69	50	119	23	142	13	8	21	13	34	376	3409	459	Alabama
1037	68	49	117	36	153	100	61	161	19	180	32	24	56	15	71	404	2806	506	Alabama
1039	367	226	593	214	807	287	196	483	134	617	96	71	167	69	236	1660	8412	2184	Alabama
1041	104	81	185	63	248	110	66	176	36	212	32	30	62	23	85	545	3187	553	Alabama
1043	643	442	1085	300	1385	669	390	1059	183	1242	378	245	623	129	752	3379	17403	3580	Alabama
1045	285	205	490	166	656	294	165	459	58	517	56	45	101	51	152	1325	9362	1961	Alabama
1047	317	169	486	142	628	140	88	228	50	278	84	63	147	42	189	1095	8035	1682	Alabama
1049	600	416	1016	246	1262	413	275	688	125	813	249	140	389	67	456	2531	14260	2549	Alabama
1051	558	297	855	198	1053	634	342	976	164	1140	217	120	337	71	408	2601	14928	2632	Alabama
1053	222	151	373	115	488	212	140	352	75	427	54	38	92	29	121	1036	7589	1533	Alabama
1055	980	647	1627	408	2035	641	426	1067	203	1270	299	178	477	102	579	3884	22125	4443	Alabama
1057	158	94	252	64	316	137	101	238	68	306	71	33	104	25	129	751	3889	819	Alabama
1059	272	162	434	96	530	166	103	269	63	332	110	62	172	29	201	1063	6063	1231	Alabama
1061	190	126	316	66	382	162	107	269	46	315	33	30	63	16	79	776	5813	1304	Alabama
1063	83	52	135	26	161	58	28	86	7	93	29	18	47	5	52	306	2239	377	Alabama
1065	158	90	248	60	308	113	74	187	27	214	59	36	95	20	115	637	3023	746	Alabama
1067	117	87	204	54	258	129	68	197	39	236	24	21	45	22	67	561	4219	791	Alabama
1069	707	442	1149	308	1457	657	408	1065	264	1329	123	69	192	59	251	3037	20788	4481	Alabama
1071	440	330	770	180	950	399	262	661	124	785	158	107	265	39	304	2039	12195	2172	Alabama
1073	4278	2296	6574	1695	8269	4425	2433	6858	1324	8182	1598	986	2584	540	3124	19575	122083	26075	Alabama
1075	116	112	228	61	289	96	66	162	31	193	33	20	53	12	65	547	3311	669	Alabama
1077	479	337	816	309	1125	459	279	738	185	923	205	139	344	107	451	2499	19715	4624	Alabama
1079	204	162	366	108	474	184	120	304	66	370	82	60	142	42	184	1028	6950	1407	Alabama
1081	593	291	884	218	1102	525	315	840	169	1009	182	123	305	78	383	2494	23892	4344	Alabama
1083	550	352	902	234	1136	460	258	718	115	833	173	146	319	115	434	2403	17164	3865	Alabama
1085	113	66	179	44	223	51	25	76	20	96	9	9	18	10	28	347	2092	497	Alabama
1087	99	74	173	33	206	95	54	149	17	166	34	25	59	22	81	453	3949	887	Alabama
1089	1446	826	2272	746	3018	1485	852	2337	587	2924	900	483	1383	434	1817	7759	64675	13619	Alabama
1091	168	94	262	57	319	154	83	237	63	300	120	65	185	42	227	846	4190	1028	Alabama
1093	238	213	451	136	587	182	151	333	81	414	84	81	165	48	213	1214	6285	1662	Alabama
1095	730	459	1189	330	1519	486	331	817	145	962	266	187	453	128	581	3062	18768	3546	Alabama
1097	2729	1596	4325	962	5287	3098	1637	4735	810	5545	1331	834	2165	456	2621	13453	79563	15144	Alabama
1099	113	56	169	49	218	93	59	152	26	178	43	30	73	33	106	502	5061	869	Alabama
1101	1270	697	1967	492	2459	848	441	1289	309	1598	208	169	377	164	541	4598	39602	7746	Alabama
1103	833	537	1370	389	1759	623	376	999	200	1199	295	186	481	143	624	3582	23998	5215	Alabama
1105	102	58	160	42	202	54	24	78	18	96	37	12	49	16	65	363	1830	392	Alabama
1107	167	101	268	83	351	109	74	183	35	218	68	33	101	34	135	704	4204	1009	Alabama
1109	151	120	271	34	305	150	104	254	84	338	68	50	118	21	139	782	5713	1365	Alabama
1111	134	90	224	78	302	130	69	199	31	230	36	26	62	13	75	607	5635	982	Alabama
1113	240	157	397	125	522	216	139	355	54	409	47	38	85	21	106	1037	10080	1924	Alabama
1115	558	362	920	260	1180	422	281	703	125	828	100	81	181	71	252	2260	17340	3141	Alabama
1117	913	523	1436	321	1757	1152	615	1767	239	2006	335	190	525	100	625	4388	39806	7135	Alabama
1119	108	50	158	40	198	54	22	76	8	84	60	18	78	9	87	369	2522	641	Alabama
1121	501	313	814	151	965	539	315	854	137	991	223	133	356	86	442	2398	17065	3471	Alabama
1123	264	201	465	182	647	318	231	549	143	692	95	75	170	81	251	1590	9846	1930	Alabama
1125	1194	718	1912	464	2376	1012	489	1501	296	1797	841	524	1365	267	1632	5805	33594	6191	Alabama
1127	581	407	988	267	1255	370	267	637	132	769	169	130	299	89	388	2412	13928	2688	Alabama
1129	110	95	205	50	255	117	59	176	29	205	57	33	90	19	109	569	3703	682	Alabama
1131	101	56	157	28	185	79	53	132	23	155	46	30	76	22	98	438	2339	539	Alabama
1133	208	154	362	108	470	166	113	279	65	344	129	96	225	34	259	1073	5593	1115	Alabama
2013	2		2		2	9	8	17	2	19	27	8	35	5	40	61	528	83	Alaska
2016	6	2	8		8	33	4	37		37	51	12	63		63	108	694	40	Alaska
2020	2165	904	3069	418	3487	3147	1291	4438	551	4989	1587	731	2318	345	2663	11139	42969	6367	Alaska
2050	198	72	270	25	295	253	128	381	41	422	126	61	187	20	207	924	2068	213	Alaska
2060	4		4		4	10	7	17	3	20	13	4	17	2	19	43	137	19	Alaska
2063	17	13	30	3	33	97	27	124	8	132	27	9	36	2	38	203	1616	63	Alaska
2066	16	8	24	3	27	68	27	95	5	100	29	13	42	4	46	173	513	45	Alaska
2068	3		3		3	20	2	22		22	13	6	19		19	44	566	48	Alaska
2070	14	9	23	1	24	78	27	105	14	119	46	28	74	3	77	220	744	77	Alaska
2090	390	182	572	99	671	881	451	1332	143	1475	239	96	335	31	366	2512	13911	1392	Alaska
2100	4		4		4	27	19	46	4	50	25	7	32	9	41	95	626	80	Alaska
2105	7	5	12	2	14	25	7	32	3	35	16	7	23	2	25	74	634	55	Alaska
2110	103	46	149	10	159	240	103	343	35	378	133	54	187	20	207	744	5752	728	Alaska
2122	443	251	694	100	794	888	413	1301	150	1451	364	243	607	118	725	2970	13006	1836	Alaska
2130	17	9	26	4	30	204	90	294	46	340	116	58	174	29	203	573	2750	412	Alaska
2150	105	41	146	10	156	165	61	226	22	248	94	28	122	20	142	546	2023	257	Alaska
2158	53	27	80	4	84	86	27	113	9	122	61	13	74	11	85	291	715	78	Alaska
2164	7	2	9	1	10	19	10	29		29	9	4	13	4	17	56	183	21	Alaska
2170	621	272	893	98	991	1457	649	2106	269	2375	304	131	435	66	501	3867	17203	2165	Alaska
2180	17	14	31	1	32	111	44	155	13	168	59	18	77	11	88	288	1037	124	Alaska
2185	62	22	84	5	89	119	43	162	8	170	106	37	143	7	150	409	1136	59	Alaska
2188	30	14	44	2	46	126	46	172	22	194	33	16	49	16	65	305	854	97	Alaska
2195	12	7	19		19	106	43	149	25	174	50	28	78	16	94	287	1023	96	Alaska
2220	38	6	44	1	45	110	59	169	21	190	64	36	100	13	113	348	1673	355	Alaska
2230	4	1	5		5	8		8		8	5	4	9		9	22	246	16	Alaska
2240	30	27	57	19	76	115	56	171	24	195	23	18	41	5	46	317	1279	159	Alaska
2275	8	1	9	3	12	18	7	25	7	32	16	6	22	3	25	69	585	178	Alaska
2282	1		1		1	4	4	8		8	6	2	8		8	17	115	7	Alaska
2290	24	21	45	5	50	72	33	105	19	124	57	23	80	14	94	268	1018	117	Alaska
4001	1208	614	1822	310	2132	1010	582	1592	292	1884	1191	701	1892	336	2228	6244	13522	2332	Arizona
4003	882	592	1474	391	1865	1397	978	2375	459	2834	1394	954	2348	429	2777	7476	30699	7092	Arizona
4005	1005	411	1416	227	1643	1247	593	1840	241	2081	1389	653	2042	274	2316	6040	22896	3085	Arizona
4007	666	406	1072	207	1279	993	642	1635	269	1904	770	537	1307	259	1566	4749	16173	4019	Arizona
4009	353	162	515	108	623	464	239	703	116	819	323	173	496	87	583	2025	6143	1256	Arizona
4011	43	21	64	2	66	88	42	130	18	148	68	27	95	10	105	319	1304	325	Arizona
4012	178	160	338	69	407	288	240	528	89	617	226	200	426	68	494	1518	7786	2196	Arizona
4013	30725	17221	47946	10369	58315	43102	24703	67805	12104	79909	41083	25548	66631	12730	79361	217585	754659	159442	Arizona
4015	2225	1736	3961	958	4919	3950	2605	6555	1174	7729	3197	2287	5484	1001	6485	19133	68069	14081	Arizona
4017	1441	862	2303	459	2762	1786	1077	2863	445	3308	1482	842	2324	453	2777	8847	22924	4204	Arizona
4019	7543	4485	12028	2991	15019	9318	5315	14633	2782	17415	9273	5968	15241	2992	18233	50667	222554	48635	Arizona
4021	3219	2087	5306	805	6111	5374	3494	8868	1281	10149	4649	3421	8070	1202	9272	25532	101244	16970	Arizona
4023	738	390	1128	181	1309	457	217	674	114	788	657	340	997	120	1117	3214	9427	1970	Arizona
4025	2040	1528	3568	863	4431	3866	2771	6637	1273	7910	2555	2261	4816	1009	5825	18166	80458	15526	Arizona
4027	2994	1631	4625	867	5492	1545	953	2498	419	2917	2083	1573	3656	686	4342	12751	40363	10840	Arizona
5001	160	104	264	98	362	215	103	318	52	370	235	117	352	63	415	1147	4159	716	Arkansas
5003	183	120	303	61	364	207	127	334	72	406	211	168	379	84	463	1233	4547	887	Arkansas
5005	295	315	610	185	795	557	391	948	221	1169	340	281	621	210	831	2795	13259	3315	Arkansas
5007	1608	903	2511	642	3153	2030	1088	3118	602	3720	1545	903	2448	528	2976	9849	43072	7550	Arkansas
5009	350	275	625	185	810	526	341	867	180	1047	348	236	584	160	744	2601	8243	1971	Arkansas
5011	127	63	190	52	242	90	44	134	38	172	78	48	126	30	156	570	2398	431	Arkansas
5013	36	22	58	12	70	52	29	81	7	88	41	30	71	14	85	243	1317	217	Arkansas
5015	253	135	388	108	496	269	180	449	88	537	220	154	374	86	460	1493	7522	1377	Arkansas
5017	157	85	242	66	308	78	51	129	21	150	84	58	142	42	184	642	2378	574	Arkansas
5019	164	82	246	81	327	202	134	336	65	401	169	112	281	80	361	1089	3857	1083	Arkansas
5021	196	156	352	95	447	150	131	281	66	347	127	96	223	66	289	1083	3454	723	Arkansas
5023	210	155	365	121	486	359	226	585	126	711	301	242	543	136	679	1876	6800	1861	Arkansas
5025	61	42	103	36	139	76	48	124	24	148	68	62	130	32	162	449	1781	432	Arkansas
5027	207	121	328	102	430	201	103	304	66	370	198	107	305	86	391	1191	4254	1227	Arkansas
5029	157	99	256	74	330	202	124	326	71	397	185	123	308	73	381	1108	4337	1182	Arkansas
5031	938	561	1499	443	1942	1129	666	1795	314	2109	1151	727	1878	385	2263	6314	16388	3928	Arkansas
5033	569	353	922	258	1180	701	398	1099	192	1291	476	303	779	156	935	3406	12200	2334	Arkansas
5035	536	267	803	177	980	460	216	676	113	789	416	225	641	150	791	2560	8214	1558	Arkansas
5037	188	141	329	56	385	174	118	292	59	351	157	107	264	69	333	1069	3585	457	Arkansas
5039	60	46	106	34	140	78	59	137	25	162	66	54	120	35	155	457	1710	454	Arkansas
5041	133	91	224	37	261	117	57	174	25	199	116	66	182	37	219	679	2435	522	Arkansas
5043	155	99	254	44	298	133	69	202	43	245	132	84	216	79	295	838	3903	674	Arkansas
5045	712	389	1101	334	1435	1120	576	1696	292	1988	1231	683	1914	329	2243	5666	18712	3205	Arkansas
5047	140	106	246	76	322	153	108	261	55	316	101	58	159	65	224	862	4013	933	Arkansas
5049	131	141	272	116	388	126	99	225	53	278	68	58	126	69	195	861	3447	944	Arkansas
5051	782	596	1378	404	1782	1184	865	2049	500	2549	801	611	1412	294	1706	6037	24842	6002	Arkansas
5053	150	84	234	66	300	167	99	266	61	327	162	93	255	46	301	928	3665	596	Arkansas
5055	426	301	727	183	910	529	359	888	193	1081	507	331	838	144	982	2973	8276	1479	Arkansas
5057	140	88	228	55	283	216	87	303	47	350	168	105	273	80	353	986	4544	848	Arkansas
5059	385	208	593	117	710	385	200	585	84	669	314	172	486	109	595	1974	7501	1299	Arkansas
5061	128	82	210	68	278	180	86	266	34	300	135	72	207	58	265	843	2680	663	Arkansas
5063	325	214	539	165	704	403	232	635	191	826	329	212	541	140	681	2211	7412	1759	Arkansas
5065	154	85	239	93	332	172	120	292	77	369	114	83	197	69	266	967	3829	715	Arkansas
5067	256	149	405	78	483	168	90	258	39	297	125	91	216	58	274	1054	3472	565	Arkansas
5069	807	391	1198	215	1413	671	344	1015	177	1192	623	371	994	193	1187	3792	13910	2661	Arkansas
5071	220	130	350	72	422	273	139	412	81	493	178	120	298	59	357	1272	5506	747	Arkansas
5073	52	31	83	12	95	63	27	90	13	103	38	28	66	12	78	276	1632	440	Arkansas
5075	215	153	368	131	499	171	124	295	51	346	191	143	334	73	407	1252	3640	824	Arkansas
5077	137	67	204	58	262	95	50	145	35	180	82	59	141	24	165	607	1783	453	Arkansas
5079	264	119	383	75	458	110	59	169	31	200	86	76	162	39	201	859	2422	480	Arkansas
5081	115	93	208	80	288	143	98	241	47	288	116	84	200	57	257	833	2909	507	Arkansas
5083	210	127	337	66	403	253	157	410	70	480	135	92	227	74	301	1184	4941	982	Arkansas
5085	460	283	743	184	927	698	387	1085	193	1278	561	335	896	202	1098	3303	12057	2211	Arkansas
5087	111	68	179	58	237	182	100	282	64	346	111	90	201	66	267	850	3468	698	Arkansas
5089	115	74	189	81	270	261	146	407	95	502	135	85	220	47	267	1039	5390	771	Arkansas
5091	363	242	605	135	740	422	235	657	113	770	350	193	543	128	671	2181	8719	1201	Arkansas
5093	480	296	776	150	926	448	230	678	113	791	453	261	714	121	835	2552	7119	1291	Arkansas
5095	89	58	147	23	170	91	56	147	42	189	78	55	133	28	161	520	1688	458	Arkansas
5097	80	63	143	55	198	91	64	155	40	195	44	37	81	34	115	508	2747	452	Arkansas
5099	82	52	134	43	177	86	41	127	38	165	110	57	167	52	219	561	1827	503	Arkansas
5101	97	51	148	44	192	94	78	172	35	207	41	41	82	16	98	497	2488	353	Arkansas
5103	214	150	364	86	450	255	124	379	82	461	224	142	366	84	450	1361	5552	1143	Arkansas
5105	71	42	113	18	131	143	61	204	44	248	93	81	174	27	201	580	2427	486	Arkansas
5107	168	105	273	40	313	225	134	359	54	413	153	95	248	53	301	1027	3837	879	Arkansas
5109	103	63	166	32	198	116	81	197	50	247	80	47	127	19	146	591	2513	493	Arkansas
5111	347	250	597	145	742	280	210	490	90	580	285	189	474	89	563	1885	4663	1011	Arkansas
5113	158	152	310	116	426	222	145	367	49	416	122	94	216	58	274	1116	5077	966	Arkansas
5115	601	355	956	218	1174	654	354	1008	199	1207	505	261	766	177	943	3324	11535	2533	Arkansas
5117	82	53	135	52	187	91	70	161	23	184	85	49	134	19	153	524	1924	578	Arkansas
5119	2548	1304	3852	1012	4864	3495	1805	5300	866	6166	3836	2019	5855	1049	6904	17934	70957	14689	Arkansas
5121	163	129	292	156	448	231	165	396	97	493	167	148	315	89	404	1345	3980	902	Arkansas
5123		1	1		1	38	24	62	11	73	258	148	406	71	477	551	4786	716	Arkansas
5125	734	552	1286	369	1655	1103	599	1702	255	1957	1043	609	1652	325	1977	5589	24037	5060	Arkansas
5127	79	41	120	39	159	113	80	193	44	237	80	66	146	36	182	578	2460	447	Arkansas
5129	65	55	120	57	177	107	80	187	46	233	109	63	172	51	223	633	2141	487	Arkansas
5131	1049	662	1711	473	2184	1218	676	1894	399	2293	982	627	1609	366	1975	6452	23442	4865	Arkansas
5133	164	87	251	26	277	181	106	287	58	345	194	122	316	46	362	984	2673	594	Arkansas
5135	164	150	314	116	430	247	171	418	89	507	178	157	335	110	445	1382	4645	1044	Arkansas
5137	120	103	223	68	291	166	120	286	57	343	153	125	278	85	363	997	3178	1029	Arkansas
5139	364	231	595	185	780	406	217	623	158	781	313	175	488	90	578	2139	8130	1742	Arkansas
5141	94	86	180	34	214	202	146	348	114	462	137	98	235	58	293	969	4467	1104	Arkansas
5143	1425	698	2123	482	2605	1673	925	2598	467	3065	1554	894	2448	522	2970	8640	32133	6375	Arkansas
5145	501	374	875	295	1170	883	598	1481	269	1750	743	451	1194	259	1453	4373	14656	2943	Arkansas
5147	53	34	87	24	111	79	68	147	26	173	75	37	112	28	140	424	1657	310	Arkansas
5149	242	147	389	152	541	276	154	430	68	498	196	93	289	73	362	1401	4279	872	Arkansas
6001	4762	2308	7070	1922	8992	6880	3044	9924	1810	11734	14050	6671	20721	3955	24676	45402	269573	57225	California
6003	13	7	20		20	8	2	10		10	1	1	2		2	32	408	16	California
6005	423	254	677	115	792	371	211	582	109	691	457	389	846	188	1034	2517	11734	2280	California
6007	763	468	1231	498	1729	1643	942	2585	632	3217	1523	998	2521	657	3178	8124	45427	9491	California
6009	187	117	304	76	380	420	234	654	111	765	460	315	775	128	903	2048	13937	2872	California
6011	134	61	195	44	239	161	84	245	29	274	110	53	163	32	195	708	3528	894	California
6013	3564	1800	5364	1403	6767	5761	2624	8385	1489	9874	10577	5375	15952	3484	19436	36077	206451	45065	California
6015	83	25	108	9	117	243	117	360	52	412	324	157	481	78	559	1088	5893	1014	California
6017	791	448	1239	302	1541	1498	773	2271	394	2665	1651	979	2630	598	3228	7434	47810	8782	California
6019	6405	3048	9453	2112	11565	6588	3139	9727	1769	11496	7751	4058	11809	2162	13971	37032	138513	30925	California
6021	211	96	307	85	392	211	139	350	76	426	192	118	310	78	388	1206	5456	1067	California
6023	169	76	245	68	313	752	387	1139	152	1291	997	578	1575	282	1857	3461	29061	4954	California
6025	2557	1268	3825	717	4542	1523	686	2209	367	2576	2809	1375	4184	638	4822	11940	27188	5611	California
6027	86	43	129	63	192	210	112	322	63	385	241	132	373	61	434	1011	4668	1178	California
6029	5987	2753	8740	1436	10176	6935	3302	10237	1505	11742	6478	3084	9562	1648	11210	33128	119543	22111	California
6031	1461	433	1894	259	2153	1312	625	1937	323	2260	1396	614	2010	353	2363	6776	18372	3527	California
6033	208	130	338	97	435	526	246	772	116	888	595	338	933	190	1123	2446	17528	2697	California
6035	179	66	245	51	296	255	98	353	54	407	173	86	259	46	305	1008	5176	999	California
6037	75310	34089	109399	24616	134015	70241	31226	101467	18041	119508	102908	48397	151305	26728	178033	431556	1572295	362017	California
6039	1199	490	1689	294	1983	1221	663	1884	288	2172	1306	671	1977	345	2322	6477	25092	5105	California
6041	1160	569	1729	404	2133	1006	575	1581	303	1884	2679	1621	4300	1012	5312	9329	61811	14399	California
6043	45	32	77	8	85	153	87	240	28	268	197	124	321	63	384	737	5363	1065	California
6045	208	101	309	57	366	552	315	867	178	1045	758	513	1271	225	1496	2907	21797	3884	California
6047	1698	734	2432	410	2842	1899	907	2806	442	3248	1780	784	2564	491	3055	9145	36112	7222	California
6049	38	40	78	28	106	67	39	106	28	134	38	32	70	25	95	335	2770	479	California
6051	51	16	67	8	75	81	24	105	5	110	108	50	158	13	171	356	3200	144	California
6053	2394	800	3194	534	3728	1880	958	2838	524	3362	3269	1505	4774	994	5768	12858	66516	15190	California
6055	571	244	815	168	983	768	414	1182	313	1495	1456	780	2236	422	2658	5136	29314	6405	California
6057	385	223	608	234	842	848	484	1332	266	1598	1073	705	1778	345	2123	4563	30347	6189	California
6059	16604	7942	24546	6590	31136	17787	8379	26166	5302	31468	26106	13466	39572	8230	47802	110406	532543	123689	California
6061	1691	941	2632	914	3546	2785	1559	4344	948	5292	3149	2087	5236	1478	6714	15552	82959	19376	California
6063	72	46	118	20	138	191	105	296	41	337	218	132	350	69	419	894	6208	948	California
6065	18052	8457	26509	4921	31430	18133	9044	27177	4705	31882	20994	10613	31607	5643	37250	100562	395636	85547	California
6067	6410	3332	9742	2817	12559	8804	3955	12759	2290	15049	12440	6255	18695	3787	22482	50090	253579	53496	California
6069	318	122	440	59	499	357	133	490	66	556	567	231	798	114	912	1967	9348	1864	California
6071	19101	8316	27417	4375	31792	16143	7211	23354	3433	26787	18213	7646	25859	3486	29345	87924	310730	55339	California
6073	15793	7357	23150	5402	28552	22817	10074	32891	6001	38892	32759	15764	48523	9064	57587	125031	536851	119136	California
6075	1828	958	2786	928	3714	3045	1378	4423	919	5342	8207	4079	12286	2493	14779	23835	148600	39407	California
6077	4838	2458	7296	1653	8949	5140	2338	7478	1415	8893	6445	3006	9451	1821	11272	29114	113598	22796	California
6079	1200	532	1732	430	2162	2190	1085	3275	516	3791	2980	1719	4699	918	5617	11570	63706	13063	California
6081	2371	1093	3464	1054	4518	3303	1515	4818	955	5773	7954	3766	11720	2331	14051	24342	137586	33330	California
6083	1574	722	2296	597	2893	2600	1239	3839	782	4621	3691	1961	5652	1274	6926	14440	73896	18703	California
6085	6397	3098	9495	2867	12362	7484	3090	10574	2096	12670	17570	7430	25000	4717	29717	54749	294062	70170	California
6087	916	427	1343	400	1743	1233	553	1786	312	2098	2441	1271	3712	589	4301	8142	52863	9636	California
6089	968	625	1593	419	2012	1883	1031	2914	788	3702	1339	878	2217	575	2792	8506	41121	8704	California
6091	8	4	12	1	13	22	22	44	11	55	20	11	31	2	33	101	904	141	California
6093	146	95	241	46	287	388	242	630	117	747	363	212	575	126	701	1735	12437	2225	California
6095	2123	956	3079	556	3635	2836	1284	4120	702	4822	4646	2255	6901	1124	8025	16482	83719	16093	California
6097	1500	769	2269	657	2926	2379	1135	3514	655	4169	4661	2524	7185	1294	8479	15574	112060	21907	California
6099	3684	1829	5513	1318	6831	4296	2125	6421	1212	7633	3930	2052	5982	1366	7348	21812	82548	17443	California
6101	666	417	1083	275	1358	670	353	1023	225	1248	739	397	1136	276	1412	4018	17042	3925	California
6103	352	210	562	130	692	628	383	1011	201	1212	525	306	831	197	1028	2932	14984	2577	California
6105	70	51	121	13	134	77	51	128	22	150	90	48	138	24	162	446	4336	503	California
6107	3166	1627	4793	1103	5896	3419	1763	5182	916	6098	3614	1835	5449	1110	6559	18553	61050	13095	California
6109	346	188	534	122	656	563	344	907	221	1128	773	513	1286	314	1600	3384	15320	3518	California
6111	3928	1641	5569	1388	6957	6071	2678	8749	1723	10472	7873	3827	11700	2290	13990	31419	149986	33948	California
6113	777	415	1192	313	1505	1091	495	1586	254	1840	1721	910	2631	477	3108	6453	31455	7008	California
6115	341	204	545	82	627	536	231	767	131	898	580	293	873	144	1017	2542	12180	2101	California
8001	2961	1502	4463	907	5370	3548	1598	5146	755	5901	4005	1888	5893	1027	6920	18191	66742	10689	Colorado
8003	99	58	157	69	226	173	80	253	49	302	146	80	226	45	271	799	2560	497	Colorado
8005	3302	1732	5034	1319	6353	4501	2139	6640	1112	7752	6203	3321	9524	1913	11437	25542	104405	18760	Colorado
8007	85	42	127	9	136	250	123	373	46	419	185	111	296	48	344	899	4743	371	Colorado
8009	24	18	42	22	64	62	28	90	24	114	44	34	78	20	98	276	908	286	Colorado
8011	113	51	164	40	204	54	44	98	18	116	70	32	102	15	117	437	1110	256	Colorado
8013	1009	565	1574	449	2023	1796	794	2590	470	3060	3438	1918	5356	1075	6431	11514	56255	10206	Colorado
8014	235	140	375	111	486	454	211	665	99	764	584	365	949	175	1124	2374	11007	2292	Colorado
8015	90	49	139	49	188	227	104	331	35	366	214	110	324	51	375	929	5877	1087	Colorado
8017	20	5	25	6	31	27	14	41	9	50	14	6	20	5	25	106	416	90	Colorado
8019	47	14	61	4	65	83	34	117	8	125	97	44	141	11	152	342	2569	230	Colorado
8021	44	24	68	12	80	101	69	170	54	224	87	52	139	38	177	481	1734	404	Colorado
8023	22	14	36	4	40	45	23	68	7	75	48	20	68	9	77	192	1224	123	Colorado
8025	133	48	181	33	214	105	47	152	14	166	74	21	95	15	110	490	924	219	Colorado
8027	37	23	60	4	64	87	51	138	15	153	52	43	95	17	112	329	2262	225	Colorado
8029	278	138	416	94	510	474	314	788	181	969	244	189	433	105	538	2017	8796	1927	Colorado
8031	3345	1726	5071	1251	6322	3633	1736	5369	947	6316	5159	2928	8087	1672	9759	22397	97096	20186	Colorado
8033	8	3	11	2	13	38	19	57	11	68	12	10	22	4	26	107	726	154	Colorado
8035	1374	650	2024	623	2647	2826	1185	4011	551	4562	3606	1736	5342	878	6220	13429	51263	7890	Colorado
8037	311	115	426	44	470	598	191	789	54	843	527	304	831	81	912	2225	8920	534	Colorado
8039	152	64	216	22	238	364	121	485	41	526	264	134	398	52	450	1214	5905	770	Colorado
8041	3550	1925	5475	1449	6924	6472	2918	9390	1560	10950	6683	3482	10165	2027	12192	30066	108786	20571	Colorado
8043	456	205	661	103	764	676	407	1083	226	1309	681	343	1024	202	1226	3299	11477	2311	Colorado
8045	367	168	535	124	659	493	223	716	132	848	564	276	840	122	962	2469	10001	1586	Colorado
8047	15	8	23		23	66	28	94	5	99	39	23	62	5	67	189	1716	223	Colorado
8049	69	28	97	16	113	157	71	228	22	250	161	59	220	17	237	600	3815	414	Colorado
8051	56	36	92	13	105	139	60	199	11	210	111	59	170	17	187	502	3063	375	Colorado
8053	3	3	6		6	9	14	23		23	7	9	16		16	45	279	24	Colorado
8055	45	40	85	36	121	102	66	168	38	206	101	63	164	41	205	532	2309	519	Colorado
8057	7	1	8	1	9	13	3	16	4	20	7	7	14	3	17	46	442	108	Colorado
8059	3079	1766	4845	1568	6413	4703	2076	6779	1168	7947	5824	3081	8905	2072	10977	25337	113404	21452	Colorado
8061	13	2	15	8	23	22	18	40	13	53	11	5	16	3	19	95	374	70	Colorado
8063	66	30	96	26	122	113	77	190	51	241	50	30	80	19	99	462	1476	463	Colorado
8065	28	6	34	4	38	48	15	63	3	66	59	29	88	4	92	196	1490	107	Colorado
8067	201	122	323	80	403	533	268	801	98	899	644	362	1006	108	1114	2416	12285	1670	Colorado
8069	1345	749	2094	539	2633	2932	1504	4436	826	5262	3857	2224	6081	1224	7305	15200	64816	11420	Colorado
8071	73	29	102	22	124	192	103	295	56	351	139	92	231	49	280	755	3791	800	Colorado
8073	58	13	71	9	80	61	34	95	18	113	80	22	102	14	116	309	989	325	Colorado
8075	396	165	561	171	732	253	145	398	82	480	250	134	384	78	462	1674	4272	1130	Colorado
8077	1053	626	1679	479	2158	2128	1166	3294	764	4058	1623	942	2565	535	3100	9316	32532	7719	Colorado
8079	7	1	8	2	10	22	9	31	1	32	19	11	30	7	37	79	216	30	Colorado
8081	73	33	106	32	138	169	83	252	37	289	127	47	174	28	202	629	2508	426	Colorado
8083	152	85	237	71	308	362	213	575	102	677	287	159	446	99	545	1530	6834	1450	Colorado
8085	279	204	483	164	647	646	434	1080	276	1356	364	234	598	170	768	2771	10841	2175	Colorado
8087	285	150	435	149	584	252	126	378	86	464	212	104	316	90	406	1454	4935	1139	Colorado
8089	222	131	353	108	461	206	113	319	84	403	123	83	206	58	264	1128	3873	1043	Colorado
8091	30	9	39	7	46	57	35	92	17	109	69	33	102	8	110	265	1797	160	Colorado
8093	69	18	87	4	91	225	83	308	11	319	162	83	245	18	263	673	5342	482	Colorado
8095	49	28	77	28	105	46	35	81	29	110	50	28	78	21	99	314	862	227	Colorado
8097	108	52	160	15	175	294	94	388	36	424	352	236	588	50	638	1237	4452	483	Colorado
8099	145	81	226	63	289	138	82	220	27	247	65	37	102	22	124	660	2471	471	Colorado
8101	1584	981	2565	779	3344	1727	973	2700	513	3213	1930	1016	2946	624	3570	10127	34562	7602	Colorado
8103	37	20	57	13	70	116	64	180	28	208	75	55	130	17	147	425	1194	217	Colorado
8105	38	36	74	23	97	195	133	328	65	393	131	78	209	76	285	775	2615	504	Colorado
8107	99	49	148	38	186	345	127	472	38	510	314	135	449	65	514	1210	5199	623	Colorado
8109	29	13	42	9	51	69	43	112	10	122	63	34	97	12	109	282	1968	273	Colorado
8111	4	3	7		7	10	6	16		16	16	10	26		26	49	201	21	Colorado
8113	37	11	48		48	80	52	132	2	134	77	48	125	6	131	313	1632	167	Colorado
8115	28	19	47	27	74	31	22	53	13	66	17	15	32	13	45	185	458	164	Colorado
8117	94	46	140	9	149	308	106	414	15	429	421	189	610	26	636	1214	5848	442	Colorado
8119	193	76	269	34	303	430	200	630	65	695	289	137	426	35	461	1459	7472	863	Colorado
8121	38	22	60	26	86	72	38	110	26	136	45	20	65	14	79	301	1170	222	Colorado
8123	1805	953	2758	549	3307	2844	1310	4154	683	4837	2764	1501	4265	754	5019	13163	47660	8157	Colorado
8125	55	47	102	37	139	135	62	197	50	247	50	54	104	40	144	530	2031	476	Colorado
9001	5531	3018	8549	3264	11813	4656	2024	6680	1422	8102	2407	1318	3725	800	4525	24440	170081	41319	Connecticut
9003	5074	2999	8073	3459	11532	4641	2156	6797	1496	8293	2197	1227	3424	764	4188	24013	167851	43765	Connecticut
9005	993	492	1485	527	2012	1018	453	1471	263	1734	515	270	785	146	931	4677	44780	10027	Connecticut
9007	804	482	1286	624	1910	848	422	1270	268	1538	418	241	659	83	742	4190	37407	8574	Connecticut
9009	5135	3048	8183	3106	11289	4964	2354	7318	1481	8799	2318	1328	3646	652	4298	24386	164728	40528	Connecticut
9011	1089	595	1684	583	2267	1626	836	2462	484	2946	750	360	1110	211	1321	6534	54914	12358	Connecticut
9013	483	251	734	236	970	610	250	860	149	1009	257	123	380	67	447	2426	28873	5340	Connecticut
9015	513	249	762	269	1031	774	419	1193	342	1535	353	142	495	87	582	3148	23501	4795	Connecticut
10001	955	561	1516	354	1870	1647	857	2504	465	2969	1643	873	2516	451	2967	7806	34428	6681	Delaware
10003	2915	1439	4354	1055	5409	4957	2249	7206	1301	8507	5288	2632	7920	1487	9407	23323	104054	20194	Delaware
10005	1742	1154	2896	658	3554	3121	1905	5026	837	5863	3117	2092	5209	918	6127	15544	70930	12241	Delaware
12001	766	422	1188	270	1458	2133	1181	3314	678	3992	1529	907	2436	512	2948	8398	43821	9108	Florida
12003	230	141	371	46	417	340	141	481	54	535	116	63	179	40	219	1171	4705	973	Florida
12005	901	565	1466	286	1752	1863	1077	2940	541	3481	1032	504	1536	242	1778	7011	36289	7430	Florida
12007	260	142	402	91	493	347	235	582	119	701	185	112	297	71	368	1562	5885	1103	Florida
12009	1588	1109	2697	997	3694	5410	2931	8341	2015	10356	4970	2893	7863	1721	9584	23634	149933	37170	Florida
12011	11175	5316	16491	3413	19904	23551	11214	34765	5912	40677	15327	9088	24415	4906	29321	89902	360692	86324	Florida
12013	119	97	216	76	292	181	122	303	92	395	55	44	99	19	118	805	2921	673	Florida
12015	911	729	1640	572	2212	2292	1764	4056	882	4938	1617	1308	2925	651	3576	10726	71687	19666	Florida
12017	886	823	1709	538	2247	1686	1329	3015	777	3792	990	908	1898	476	2374	8413	52525	13720	Florida
12019	895	644	1539	409	1948	2316	1235	3551	663	4214	1091	683	1774	363	2137	8299	41187	6635	Florida
12021	1824	1258	3082	816	3898	3953	2656	6609	1452	8061	2444	2013	4457	1124	5581	17540	113250	35488	Florida
12023	583	342	925	191	1116	937	521	1458	262	1720	397	276	673	162	835	3671	15526	2923	Florida
12027	322	160	482	97	579	347	247	594	97	691	219	192	411	65	476	1746	8380	2108	Florida
12029	125	103	228	37	265	184	121	305	56	361	64	55	119	30	149	775	4437	905	Florida
12031	2707	1694	4401	1312	5713	11043	5690	16733	2854	19587	6829	3561	10390	1740	12130	37430	159420	30263	Florida
12033	1650	1061	2711	731	3442	3651	2114	5765	1207	6972	1931	1146	3077	685	3762	14176	61669	12094	Florida
12035	417	315	732	147	879	1008	699	1707	367	2074	745	524	1269	322	1591	4544	36164	7631	Florida
12037	87	50	137	24	161	160	118	278	51	329	44	38	82	18	100	590	3187	594	Florida
12039	302	143	445	79	524	522	248	770	140	910	340	198	538	98	636	2070	9796	2040	Florida
12041	59	54	113	69	182	178	113	291	54	345	90	64	154	32	186	713	4141	884	Florida
12043	54	33	87	19	106	55	38	93	16	109	35	30	65	17	82	297	3507	1162	Florida
12045	183	103	286	53	339	199	147	346	60	406	102	76	178	42	220	965	3736	705	Florida
12047	113	70	183	25	208	177	91	268	41	309	88	53	141	23	164	681	2968	439	Florida
12049	139	95	234	35	269	361	211	572	104	676	170	151	321	77	398	1343	4867	1136	Florida
12051	242	126	368	80	448	338	170	508	119	627	186	88	274	58	332	1407	5887	1525	Florida
12053	886	699	1585	474	2059	2166	1614	3780	956	4736	1481	1132	2613	646	3259	10054	52623	13030	Florida
12055	538	547	1085	395	1480	1213	1023	2236	621	2857	895	782	1677	490	2167	6504	33477	11224	Florida
12057	4374	2596	6970	1838	8808	12588	6880	19468	4275	23743	9142	5567	14709	3036	17745	50296	242220	47421	Florida
12059	158	129	287	63	350	183	134	317	65	382	100	69	169	23	192	924	4137	1025	Florida
12061	725	534	1259	427	1686	1825	1231	3056	894	3950	1451	1172	2623	758	3381	9017	49757	14578	Florida
12063	324	235	559	194	753	653	444	1097	204	1301	307	245	552	135	687	2741	10214	2150	Florida
12065	104	68	172	25	197	174	122	296	52	348	95	50	145	18	163	708	3745	754	Florida
12067	117	59	176	35	211	66	32	98	25	123	28	13	41	21	62	396	1267	376	Florida
12069	962	884	1846	617	2463	4240	3239	7479	2036	9515	2421	2003	4424	1217	5641	17619	96132	23978	Florida
12071	2650	1938	4588	1289	5877	8942	5825	14767	2767	17534	6206	4706	10912	2284	13196	36607	215865	54725	Florida
12073	776	380	1156	277	1433	1979	1023	3002	565	3567	1557	986	2543	412	2955	7955	46271	8396	Florida
12075	197	141	338	58	396	517	303	820	169	989	267	172	439	90	529	1914	10981	2298	Florida
12077	59	31	90	14	104	106	30	136	26	162	45	23	68	19	87	353	1512	263	Florida
12079	160	104	264	59	323	161	103	264	49	313	93	57	150	26	176	812	4443	775	Florida
12081	1633	1173	2806	655	3461	4143	2654	6797	1453	8250	2940	2346	5286	1118	6404	18115	109942	27724	Florida
12083	1677	1269	2946	768	3714	4416	3377	7793	1867	9660	2266	2011	4277	1113	5390	18764	101960	26038	Florida
12085	759	610	1369	489	1858	1597	1024	2621	711	3332	1379	1046	2425	755	3180	8370	48490	14922	Florida
12086	21492	11718	33210	8549	41759	44541	24753	69294	15167	84461	42324	25780	68104	15194	83298	209518	466118	125396	Florida
12087	352	208	560	78	638	795	353	1148	129	1277	603	328	931	134	1065	2980	19314	3621	Florida
12089	341	278	619	174	793	1137	686	1823	297	2120	493	378	871	196	1067	3980	22165	3397	Florida
12091	1042	561	1603	412	2015	1924	994	2918	557	3475	945	526	1471	264	1735	7225	37964	7783	Florida
12093	225	138	363	95	458	391	316	707	177	884	224	118	342	82	424	1766	8751	2173	Florida
12095	3229	1686	4915	1161	6076	11060	5490	16550	2966	19516	9570	5044	14614	2731	17345	42937	195197	38165	Florida
12097	1385	859	2244	487	2731	3620	1984	5604	955	6559	2833	1653	4486	845	5331	14621	55706	10639	Florida
12099	6451	3960	10411	3627	14038	15455	8828	24283	5850	30133	13247	10279	23526	6670	30196	74367	339123	111571	Florida
12101	1913	1499	3412	890	4302	5399	3443	8842	2033	10875	3505	2615	6120	1427	7547	22724	127392	29851	Florida
12103	4036	2571	6607	2235	8842	10071	5791	15862	3789	19651	8059	5207	13266	3100	16366	44859	251048	66857	Florida
12105	2535	1761	4296	1168	5464	8283	5278	13561	2597	16158	5128	3577	8705	1915	10620	32242	150191	34764	Florida
12107	496	286	782	139	921	917	580	1497	285	1782	382	245	627	161	788	3491	18832	3630	Florida
12109	1048	637	1685	355	2040	2501	1473	3974	710	4684	1777	1153	2930	500	3430	10154	58683	10513	Florida
12111	1414	878	2292	557	2849	3681	2219	5900	1297	7197	2527	1865	4392	987	5379	15425	79672	19992	Florida
12113	970	557	1527	306	1833	1730	1023	2753	469	3222	884	472	1356	239	1595	6650	34394	5742	Florida
12115	1259	1041	2300	889	3189	5038	3606	8644	2416	11060	4474	3819	8293	2213	10506	24755	145650	45773	Florida
12117	948	662	1610	626	2236	3585	1859	5444	1151	6595	3123	1639	4762	939	5701	14532	84481	17695	Florida
12119	831	1035	1866	360	2226	1871	2297	4168	932	5100	1331	2031	3362	857	4219	11545	69777	15975	Florida
12121	402	282	684	192	876	506	327	833	179	1012	222	191	413	123	536	2424	9796	2418	Florida
12123	168	75	243	40	283	221	127	348	65	413	91	71	162	22	184	880	5042	877	Florida
12125	225	112	337	23	360	128	74	202	19	221	106	64	170	25	195	776	2836	362	Florida
12127	1810	1274	3084	857	3941	5764	3474	9238	2075	11313	3499	2328	5827	1246	7073	22327	141996	33867	Florida
12129	138	80	218	35	253	371	226	597	96	693	172	100	272	39	311	1257	6804	696	Florida
12131	338	200	538	97	635	703	357	1060	145	1205	419	250	669	111	780	2620	16344	2905	Florida
12133	135	106	241	63	304	290	160	450	69	519	130	90	220	41	261	1084	4808	1077	Florida
13001	164	83	247	32	279	162	94	256	34	290	115	87	202	40	242	811	3674	739	Georgia
13003	54	25	79	3	82	57	25	82	6	88	28	27	55	14	69	239	1319	205	Georgia
13005	49	27	76	16	92	104	48	152	29	181	58	33	91	19	110	383	1771	474	Georgia
13007	14	9	23	5	28	23	7	30	6	36	12	12	24	2	26	90	999	121	Georgia
13009	216	118	334	65	399	270	164	434	113	547	234	163	397	91	488	1434	8612	1390	Georgia
13011	83	65	148	22	170	124	76	200	22	222	98	78	176	27	203	595	3720	564	Georgia
13013	298	150	448	59	507	666	330	996	127	1123	566	356	922	153	1075	2705	12571	1891	Georgia
13015	608	422	1030	205	1235	1169	709	1878	304	2182	711	337	1048	182	1230	4647	18397	2720	Georgia
13017	129	73	202	37	239	97	52	149	22	171	57	37	94	14	108	518	3438	540	Georgia
13019	85	54	139	22	161	193	134	327	46	373	132	92	224	41	265	799	3968	737	Georgia
13021	742	418	1160	252	1412	1095	585	1680	321	2001	922	480	1402	215	1617	5030	27376	6097	Georgia
13023	81	49	130	43	173	81	62	143	17	160	75	56	131	34	165	498	2469	596	Georgia
13025	80	57	137	30	167	147	101	248	22	270	89	54	143	25	168	605	3897	522	Georgia
13027	76	39	115	32	147	125	82	207	45	252	119	75	194	40	234	633	3746	559	Georgia
13029	129	74	203	30	233	270	119	389	31	420	175	95	270	54	324	977	4750	878	Georgia
13031	256	130	386	75	461	435	220	655	89	744	290	193	483	114	597	1802	10963	1858	Georgia
13033	85	72	157	36	193	131	40	171	27	198	113	62	175	20	195	586	4446	677	Georgia
13035	148	115	263	56	319	276	178	454	71	525	178	99	277	54	331	1175	4681	578	Georgia
13037	45	20	65	10	75	45	25	70	12	82	47	21	68	20	88	245	1190	233	Georgia
13039	245	126	371	53	424	360	183	543	64	607	329	192	521	73	594	1625	8656	1408	Georgia
13043	48	34	82	16	98	52	44	96	28	124	32	17	49	5	54	276	2077	412	Georgia
13045	584	343	927	227	1154	909	473	1382	242	1624	614	404	1018	194	1212	3990	19009	3549	Georgia
13047	312	200	512	153	665	462	250	712	182	894	421	279	700	143	843	2402	13463	2630	Georgia
13049	114	44	158	20	178	111	56	167	28	195	61	60	121	19	140	513	2442	421	Georgia
13051	975	469	1444	311	1755	1666	778	2444	389	2833	2040	1060	3100	467	3567	8155	50743	10184	Georgia
13053	5	5	10	4	14	15	12	27	5	32	31	13	44	2	46	92	622	49	Georgia
13055	200	140	340	88	428	283	165	448	74	522	214	134	348	70	418	1368	5037	1069	Georgia
13057	1302	779	2081	383	2464	2558	1459	4017	635	4652	1989	1242	3231	516	3747	10863	44987	6242	Georgia
13059	434	234	668	130	798	614	367	981	163	1144	572	395	967	175	1142	3084	16848	2714	Georgia
13061	21	7	28	4	32	9	10	19	1	20	9	10	19	3	22	74	836	238	Georgia
13063	1111	497	1608	264	1872	1977	814	2791	341	3132	1660	684	2344	270	2614	7618	37861	4199	Georgia
13065	69	36	105	8	113	87	49	136	20	156	74	41	115	33	148	417	1193	171	Georgia
13067	3016	1534	4550	810	5360	5838	2923	8761	1390	10151	5386	2980	8366	1370	9736	25247	115522	18454	Georgia
13069	412	186	598	86	684	228	113	341	59	400	210	135	345	62	407	1491	7365	1000	Georgia
13071	255	141	396	80	476	394	284	678	150	828	355	222	577	103	680	1984	7790	1470	Georgia
13073	570	271	841	124	965	929	425	1354	196	1550	899	471	1370	195	1565	4080	25571	4231	Georgia
13075	98	70	168	25	193	193	103	296	54	350	142	59	201	39	240	783	3245	644	Georgia
13077	530	329	859	156	1015	1308	742	2050	322	2372	1047	561	1608	199	1807	5194	25369	3643	Georgia
13079	64	21	85	9	94	72	46	118	16	134	69	58	127	19	146	374	2952	417	Georgia
13081	124	63	187	46	233	112	78	190	27	217	158	81	239	33	272	722	4844	994	Georgia
13083	66	60	126	31	157	126	67	193	19	212	95	63	158	29	187	556	3525	686	Georgia
13085	84	49	133	23	156	236	128	364	54	418	236	156	392	79	471	1045	6298	805	Georgia
13087	149	53	202	41	243	138	73	211	24	235	151	78	229	41	270	748	4752	1191	Georgia
13089	2308	1073	3381	656	4037	3730	1651	5381	882	6263	4302	2240	6542	1024	7566	17866	114851	20072	Georgia
13091	167	98	265	58	323	171	127	298	35	333	155	93	248	57	305	961	4510	622	Georgia
13093	77	38	115	25	140	74	31	105	16	121	65	28	93	21	114	375	3210	686	Georgia
13095	340	220	560	97	657	509	271	780	158	938	498	311	809	188	997	2592	16464	3069	Georgia
13097	601	324	925	128	1053	1312	596	1908	287	2195	945	445	1390	196	1586	4834	22128	3282	Georgia
13099	76	48	124	25	149	62	36	98	25	123	98	70	168	34	202	474	2173	451	Georgia
13101	21	14	35	3	38	27	7	34	8	42	27	13	40	5	45	125	632	145	Georgia
13103	223	135	358	58	416	488	237	725	95	820	464	177	641	78	719	1955	9473	1274	Georgia
13105	100	85	185	95	280	108	66	174	40	214	74	47	121	25	146	640	4552	858	Georgia
13107	77	50	127	25	152	77	56	133	17	150	55	36	91	23	114	416	4135	716	Georgia
13109	30	17	47	8	55	66	20	86	6	92	47	33	80	18	98	245	2017	378	Georgia
13111	192	116	308	75	383	357	206	563	81	644	176	136	312	62	374	1401	8254	1559	Georgia
13113	448	228	676	139	815	1008	572	1580	279	1859	1149	619	1768	277	2045	4719	24276	4297	Georgia
13115	608	412	1020	262	1282	1021	632	1653	375	2028	838	485	1323	301	1624	4934	17980	3890	Georgia
13117	560	330	890	171	1061	1590	852	2442	468	2910	1481	862	2343	516	2859	6830	34453	5128	Georgia
13119	152	77	229	47	276	173	115	288	57	345	111	72	183	31	214	835	4612	1119	Georgia
13121	3365	1646	5011	1144	6155	6261	2883	9144	1547	10691	6131	3277	9408	1535	10943	27789	151104	27571	Georgia
13123	247	154	401	88	489	426	306	732	125	857	314	203	517	105	622	1968	9171	1167	Georgia
13125	12	19	31	29	60	18	14	32	2	34	16	7	23	4	27	121	560	150	Georgia
13127	404	251	655	145	800	789	394	1183	176	1359	827	588	1415	233	1648	3807	19120	3570	Georgia
13129	372	214	586	124	710	574	276	850	112	962	404	236	640	118	758	2430	10334	1861	Georgia
13131	99	71	170	15	185	175	121	296	47	343	175	107	282	43	325	853	4773	1069	Georgia
13133	106	58	164	33	197	187	146	333	58	391	156	156	312	52	364	952	6022	900	Georgia
13135	3168	1400	4568	724	5292	6169	2581	8750	1267	10017	5632	2581	8213	1151	9364	24673	121899	17724	Georgia
13137	178	121	299	68	367	355	204	559	107	666	271	166	437	106	543	1576	9303	2038	Georgia
13139	748	412	1160	209	1369	1309	776	2085	391	2476	1392	985	2377	577	2954	6799	34939	6514	Georgia
13141	84	38	122	34	156	62	20	82	15	97	38	22	60	9	69	322	1955	464	Georgia
13143	165	159	324	99	423	212	120	332	67	399	138	97	235	50	285	1107	5976	882	Georgia
13145	137	78	215	25	240	251	170	421	55	476	226	149	375	49	424	1140	8248	936	Georgia
13147	148	78	226	51	277	168	141	309	55	364	123	94	217	68	285	926	6692	1163	Georgia
13149	52	37	89	14	103	115	46	161	27	188	62	34	96	14	110	401	2407	357	Georgia
13151	899	456	1355	228	1583	2060	975	3035	393	3428	1547	683	2230	287	2517	7528	33905	5471	Georgia
13153	731	396	1127	215	1342	802	427	1229	194	1423	730	334	1064	196	1260	4025	24711	4419	Georgia
13155	54	34	88	19	107	38	32	70	11	81	30	23	53	4	57	245	1807	530	Georgia
13157	369	231	600	135	735	760	424	1184	176	1360	562	444	1006	211	1217	3312	12862	1680	Georgia
13159	79	44	123	30	153	131	59	190	31	221	96	39	135	23	158	532	3005	530	Georgia
13161	64	36	100	9	109	139	85	224	34	258	56	64	120	24	144	511	2832	439	Georgia
13163	91	46	137	19	156	79	41	120	12	132	43	42	85	16	101	389	3084	640	Georgia
13165	39	19	58	14	72	32	19	51	4	55	38	17	55	1	56	183	1859	323	Georgia
13167	107	64	171	51	222	70	49	119	24	143	68	45	113	34	147	512	2024	505	Georgia
13169	85	50	135	36	171	183	92	275	36	311	142	94	236	48	284	766	6043	986	Georgia
13171	93	62	155	30	185	228	115	343	48	391	111	86	197	20	217	793	3573	730	Georgia
13173	36	17	53	11	64	66	40	106	18	124	68	60	128	18	146	334	1784	255	Georgia
13175	413	268	681	136	817	487	267	754	139	893	434	261	695	119	814	2524	8962	2176	Georgia
13177	86	34	120	16	136	228	99	327	54	381	151	109	260	34	294	811	4949	784	Georgia
13179	126	36	162	16	178	241	87	328	25	353	246	98	344	25	369	900	7529	793	Georgia
13181	41	23	64	7	71	72	32	104	8	112	42	22	64	2	66	249	2347	372	Georgia
13183	50	22	72	8	80	62	25	87	9	96	53	23	76	6	82	258	2179	337	Georgia
13185	586	297	883	123	1006	887	471	1358	216	1574	919	561	1480	230	1710	4290	15976	3439	Georgia
13187	67	37	104	16	120	178	87	265	42	307	250	177	427	87	514	941	6738	1201	Georgia
13189	102	62	164	19	183	185	109	294	42	336	152	100	252	68	320	839	4576	647	Georgia
13191	58	28	86	7	93	96	46	142	17	159	85	62	147	23	170	422	4583	407	Georgia
13193	49	34	83	12	95	57	42	99	19	118	78	37	115	12	127	340	2676	507	Georgia
13195	149	89	238	38	276	327	202	529	78	607	170	112	282	57	339	1222	5764	902	Georgia
13197	19	16	35	5	40	51	25	76	19	95	65	31	96	15	111	246	1996	285	Georgia
13199	68	50	118	29	147	210	119	329	35	364	157	68	225	26	251	762	4963	918	Georgia
13201	53	23	76	16	92	56	24	80	17	97	39	29	68	21	89	278	1215	377	Georgia
13205	110	68	178	50	228	152	83	235	27	262	139	88	227	48	275	765	4566	758	Georgia
13207	174	91	265	75	340	273	151	424	55	479	156	88	244	45	289	1108	5933	1166	Georgia
13209	76	40	116	14	130	81	48	129	23	152	46	43	89	8	97	379	1771	320	Georgia
13211	69	29	98	22	120	187	140	327	49	376	101	88	189	44	233	729	4225	843	Georgia
13213	283	144	427	63	490	377	206	583	72	655	314	155	469	80	549	1694	6761	1019	Georgia
13215	708	344	1052	170	1222	1185	597	1782	368	2150	1155	629	1784	310	2094	5466	30654	6652	Georgia
13217	452	306	758	153	911	885	479	1364	231	1595	579	344	923	138	1061	3567	17605	2918	Georgia
13219	143	94	237	71	308	250	137	387	64	451	271	156	427	82	509	1268	7276	1171	Georgia
13221	73	49	122	23	145	109	69	178	37	215	65	55	120	31	151	511	3045	624	Georgia
13223	542	326	868	187	1055	1417	663	2080	306	2386	941	504	1445	258	1703	5144	23315	2967	Georgia
13225	165	74	239	35	274	214	112	326	44	370	167	102	269	43	312	956	4887	1005	Georgia
13227	214	144	358	71	429	500	358	858	183	1041	337	265	602	84	686	2156	8189	1043	Georgia
13229	120	76	196	43	239	170	125	295	25	320	135	81	216	57	273	832	3811	652	Georgia
13231	63	42	105	15	120	180	90	270	33	303	127	63	190	27	217	640	2991	821	Georgia
13233	283	214	497	105	602	511	321	832	140	972	364	203	567	103	670	2244	8309	1146	Georgia
13235	78	39	117	36	153	59	37	96	22	118	57	18	75	19	94	365	2597	508	Georgia
13237	143	108	251	42	293	182	131	313	49	362	118	97	215	41	256	911	6163	840	Georgia
13239	16	7	23	3	26	17	13	30	6	36	26	15	41	3	44	106	856	146	Georgia
13241	102	84	186	37	223	162	113	275	35	310	125	86	211	30	241	774	5050	1089	Georgia
13243	40	22	62	16	78	48	33	81	7	88	35	25	60	11	71	237	1535	442	Georgia
13245	963	490	1453	288	1741	1314	626	1940	277	2217	1196	593	1789	284	2073	6031	35755	6471	Georgia
13247	343	194	537	102	639	711	378	1089	196	1285	635	344	979	182	1161	3085	16857	2493	Georgia
13249	17	8	25	2	27	24	15	39	4	43	35	30	65	12	77	147	895	208	Georgia
13251	64	29	93	11	104	113	64	177	23	200	98	72	170	32	202	506	3102	524	Georgia
13253	39	24	63	6	69	44	21	65	8	73	40	27	67	24	91	233	2050	418	Georgia
13255	347	231	578	124	702	737	437	1174	175	1349	517	345	862	154	1016	3067	13308	2601	Georgia
13257	97	55	152	35	187	143	80	223	33	256	163	98	261	49	310	753	5960	933	Georgia
13259	26	12	38	5	43	36	6	42	5	47	58	31	89	20	109	199	966	243	Georgia
13261	123	78	201	38	239	212	117	329	60	389	245	115	360	85	445	1073	5936	1134	Georgia
13263	31	13	44	6	50	40	30	70	9	79	41	14	55	6	61	190	1883	278	Georgia
13265	4	2	6		6	17	3	20	3	23	8	2	10	3	13	42	379	187	Georgia
13267	148	67	215	32	247	164	95	259	44	303	97	39	136	22	158	708	3842	875	Georgia
13269	44	30	74	22	96	61	25	86	15	101	68	39	107	27	134	331	1840	446	Georgia
13271	100	60	160	36	196	113	51	164	34	198	74	42	116	26	142	536	3144	771	Georgia
13273	47	23	70	15	85	59	27	86	11	97	69	52	121	19	140	322	1762	494	Georgia
13275	170	132	302	64	366	399	217	616	113	729	360	213	573	97	670	1765	9492	1697	Georgia
13277	206	136	342	76	418	447	236	683	119	802	314	199	513	79	592	1812	6875	1166	Georgia
13279	216	148	364	103	467	319	167	486	84	570	167	106	273	50	323	1360	5057	1198	Georgia
13281	67	48	115	21	136	120	82	202	65	267	98	73	171	44	215	618	4288	790	Georgia
13283	52	34	86	15	101	66	48	114	19	133	36	29	65	17	82	316	1437	217	Georgia
13285	331	163	494	144	638	608	336	944	174	1118	383	222	605	129	734	2490	11939	2349	Georgia
13287	43	29	72	16	88	116	76	192	26	218	78	53	131	13	144	450	1893	201	Georgia
13289	59	21	80	13	93	77	54	131	29	160	51	25	76	14	90	343	2305	315	Georgia
13291	97	64	161	21	182	225	172	397	59	456	224	192	416	58	474	1112	8252	1803	Georgia
13293	112	70	182	50	232	141	98	239	40	279	130	77	207	39	246	757	5459	1114	Georgia
13295	382	262	644	119	763	620	368	988	192	1180	528	328	856	153	1009	2952	14540	2844	Georgia
13297	441	320	761	198	959	889	605	1494	263	1757	584	317	901	184	1085	3801	16657	3027	Georgia
13299	283	204	487	131	618	350	237	587	165	752	268	178	446	94	540	1910	6825	1505	Georgia
13301	22	6	28	2	30	42	22	64	4	68	34	27	61	13	74	172	1306	272	Georgia
13303	149	76	225	45	270	146	48	194	40	234	88	41	129	16	145	649	4457	801	Georgia
13305	168	130	298	66	364	376	161	537	76	613	159	127	286	59	345	1322	5690	928	Georgia
13307	4	5	9	1	10	10	10	20	4	24	15	7	22	3	25	59	608	142	Georgia
13309	56	39	95	6	101	32	25	57	7	64	15	19	34	10	44	209	1283	276	Georgia
13311	84	45	129	43	172	179	103	282	54	336	241	209	450	107	557	1065	7374	1256	Georgia
13313	965	493	1458	254	1712	882	446	1328	255	1583	680	425	1105	188	1293	4588	16847	3276	Georgia
13315	87	54	141	16	157	74	33	107	17	124	50	42	92	10	102	383	1685	334	Georgia
13317	32	27	59	8	67	90	36	126	19	145	69	33	102	13	115	327	2395	646	Georgia
13319	88	42	130	18	148	86	43	129	18	147	71	35	106	21	127	422	1988	449	Georgia
13321	108	66	174	36	210	163	83	246	41	287	139	102	241	49	290	787	4572	788	Georgia
15001	133	106	239	96	335	602	288	890	105	995	746	393	1139	176	1315	2645	50503	8463	Hawaii
15003	1520	741	2261	418	2679	2348	987	3335	550	3885	2430	1408	3838	1068	4906	11470	178631	51987	Hawaii
15007	27	4	31	3	34	234	123	357	41	398	538	293	831	127	958	1390	16596	3334	Hawaii
15009	88	40	128	31	159	731	360	1091	121	1212	1439	727	2166	256	2422	3793	35550	6439	Hawaii
16001	3287	1939	5226	1378	6604	4233	2334	6567	1152	7719	4331	2654	6985	1463	8448	22771	79971	14663	Idaho
16003	60	35	95	8	103	40	27	67	5	72	29	15	44	11	55	230	1355	279	Idaho
16005	578	319	897	201	1098	757	453	1210	229	1439	608	360	968	235	1203	3740	14734	2699	Idaho
16007	30	29	59	12	71	69	49	118	29	147	28	18	46	14	60	278	1417	271	Idaho
16009	78	54	132	22	154	175	98	273	49	322	100	54	154	37	191	667	2520	396	Idaho
16011	422	201	623	134	757	411	222	633	89	722	292	138	430	75	505	1984	7395	1527	Idaho
16013	158	125	283	61	344	207	102	309	49	358	296	212	508	88	596	1298	5032	795	Idaho
16015	43	28	71	7	78	90	66	156	18	174	65	37	102	9	111	363	2503	275	Idaho
16017	333	207	540	115	655	737	473	1210	249	1459	362	264	626	149	775	2889	13213	2044	Idaho
16019	953	600	1553	324	1877	1027	563	1590	294	1884	867	488	1355	254	1609	5370	18068	3687	Idaho
16021	96	72	168	30	198	195	121	316	93	409	53	44	97	34	131	738	2973	545	Idaho
16023	28	6	34	7	41	35	12	47	9	56	26	9	35	3	38	135	675	166	Idaho
16025	3	4	7		7	6	4	10	3	13	7	5	12	2	14	34	279	24	Idaho
16027	1947	1170	3117	699	3816	2086	1205	3291	580	3871	1517	904	2421	467	2888	10575	36158	6323	Idaho
16029	65	50	115	22	137	72	44	116	30	146	45	32	77	13	90	373	1229	361	Idaho
16031	283	176	459	91	550	178	106	284	68	352	123	86	209	60	269	1171	4034	704	Idaho
16033	2	1	3		3	1	1	2	4	6	2	3	5	1	6	15	146	31	Idaho
16035	100	75	175	48	223	105	79	184	38	222	92	69	161	40	201	646	2738	503	Idaho
16037	30	24	54	11	65	45	22	67	11	78	42	28	70	12	82	225	1540	158	Idaho
16039	142	60	202	36	238	286	96	382	84	466	264	157	421	91	512	1216	4261	703	Idaho
16041	106	54	160	35	195	87	43	130	23	153	57	26	83	13	96	444	2358	390	Idaho
16043	111	52	163	34	197	100	64	164	37	201	65	35	100	24	124	522	2620	502	Idaho
16045	191	124	315	80	395	185	131	316	103	419	121	89	210	49	259	1073	4802	724	Idaho
16047	112	77	189	80	269	156	82	238	50	288	121	76	197	54	251	808	2696	805	Idaho
16049	160	94	254	79	333	221	145	366	79	445	123	100	223	85	308	1086	5070	916	Idaho
16051	236	106	342	46	388	301	158	459	63	522	171	73	244	31	275	1185	4121	546	Idaho
16053	243	118	361	74	435	198	90	288	79	367	187	87	274	41	315	1117	3886	763	Idaho
16055	1647	1161	2808	708	3516	2312	1464	3776	843	4619	1283	910	2193	578	2771	10906	35096	6757	Idaho
16057	154	79	233	42	275	215	139	354	95	449	161	93	254	51	305	1029	6245	1218	Idaho
16059	102	63	165	30	195	101	104	205	52	257	82	57	139	35	174	626	2671	535	Idaho
16061	54	34	88	18	106	99	75	174	27	201	61	52	113	16	129	436	1207	167	Idaho
16063	44	30	74	34	108	35	20	55	9	64	39	20	59	11	70	242	831	179	Idaho
16065	210	118	328	98	426	211	86	297	56	353	128	102	230	67	297	1076	3128	672	Idaho
16067	219	124	343	80	423	148	94	242	57	299	114	81	195	45	240	962	3806	737	Idaho
16069	306	214	520	211	731	406	233	639	152	791	286	200	486	197	683	2205	8515	2152	Idaho
16071	26	19	45	22	67	41	33	74	22	96	36	27	63	11	74	237	926	218	Idaho
16073	97	63	160	53	213	89	38	127	25	152	62	39	101	46	147	512	2460	353	Idaho
16075	211	144	355	75	430	246	183	429	110	539	156	121	277	77	354	1323	4772	1018	Idaho
16077	66	19	85	16	101	51	29	80	23	103	47	10	57	16	73	277	1438	281	Idaho
16079	138	85	223	52	275	172	127	299	89	388	102	67	169	77	246	909	3451	620	Idaho
16081	53	32	85	2	87	117	46	163	9	172	74	25	99	5	104	363	1978	197	Idaho
16083	798	503	1301	376	1677	825	532	1357	267	1624	791	458	1249	273	1522	4823	15323	2752	Idaho
16085	76	53	129	25	154	127	75	202	22	224	138	83	221	23	244	622	3363	776	Idaho
16087	133	83	216	64	280	133	87	220	63	283	78	55	133	35	168	731	2876	618	Idaho
17001	886	587	1473	449	1922	1082	638	1720	356	2076	774	498	1272	414	1686	5684	13921	3543	Illinois
17003	64	42	106	10	116	79	37	116	20	136	54	41	95	11	106	358	1492	280	Illinois
17005	201	102	303	83	386	180	73	253	26	279	141	113	254	57	311	976	3497	798	Illinois
17007	504	283	787	181	968	475	247	722	74	796	349	237	586	150	736	2500	9409	2079	Illinois
17009	71	24	95	29	124	73	40	113	16	129	81	42	123	31	154	407	1070	219	Illinois
17011	351	241	592	232	824	353	170	523	112	635	236	154	390	144	534	1993	7677	1800	Illinois
17013	66	27	93	18	111	81	37	118	44	162	59	47	106	29	135	408	1146	364	Illinois
17015	161	108	269	103	372	184	95	279	44	323	126	91	217	62	279	974	3913	917	Illinois
17017	164	89	253	92	345	152	84	236	37	273	109	71	180	70	250	868	2336	565	Illinois
17019	962	426	1388	338	1726	1911	815	2726	509	3235	1725	850	2575	535	3110	8071	31138	6746	Illinois
17021	379	242	621	211	832	516	274	790	181	971	359	226	585	180	765	2568	6915	1772	Illinois
17023	131	86	217	127	344	218	116	334	62	396	148	104	252	84	336	1076	3536	730	Illinois
17025	164	134	298	80	378	239	140	379	75	454	178	101	279	82	361	1193	2909	796	Illinois
17027	610	298	908	311	1219	485	223	708	171	879	346	174	520	140	660	2758	7512	1631	Illinois
17029	535	353	888	287	1175	546	287	833	190	1023	527	349	876	243	1119	3317	9110	2597	Illinois
17031	42466	21328	63794	15457	79251	42941	20078	63019	11829	74848	33088	19021	52109	11949	64058	218157	867861	194434	Illinois
17033	172	142	314	119	433	263	158	421	62	483	201	124	325	97	422	1338	3995	895	Illinois
17035	123	69	192	92	284	167	101	268	53	321	131	64	195	43	238	843	2297	620	Illinois
17037	609	352	961	322	1283	843	379	1222	264	1486	711	389	1100	267	1367	4136	15208	3112	Illinois
17039	128	101	229	83	312	200	104	304	60	364	130	79	209	70	279	955	3394	808	Illinois
17041	250	112	362	109	471	232	128	360	89	449	235	125	360	91	451	1371	3719	1100	Illinois
17043	6994	3455	10449	3001	13450	8969	3846	12815	2190	15005	8574	4937	13511	3295	16806	45261	169521	34657	Illinois
17045	183	129	312	130	442	291	145	436	76	512	202	134	336	82	418	1372	4103	1067	Illinois
17047	66	59	125	26	151	98	55	153	20	173	54	37	91	22	113	437	1489	359	Illinois
17049	555	315	870	250	1120	501	288	789	178	967	326	241	567	197	764	2851	6735	1744	Illinois
17051	345	224	569	136	705	331	155	486	78	564	200	147	347	108	455	1724	4582	1038	Illinois
17053	148	95	243	156	399	220	114	334	83	417	145	76	221	74	295	1111	2741	776	Illinois
17055	468	339	807	220	1027	565	362	927	175	1102	413	282	695	169	864	2993	8617	1935	Illinois
17057	282	172	454	150	604	495	296	791	159	950	310	210	520	173	693	2247	7642	2025	Illinois
17059	53	46	99	19	118	59	43	102	21	123	54	47	101	32	133	374	1262	305	Illinois
17061	148	122	270	102	372	163	85	248	35	283	94	68	162	43	205	860	2923	569	Illinois
17063	393	218	611	140	751	518	238	756	127	883	295	188	483	106	589	2223	8164	1753	Illinois
17065	82	58	140	62	202	98	55	153	35	188	62	48	110	33	143	533	1911	508	Illinois
17067	223	138	361	96	457	227	146	373	67	440	172	93	265	52	317	1214	4378	1230	Illinois
17069	49	41	90	29	119	45	41	86	12	98	48	28	76	13	89	306	1077	160	Illinois
17071	72	29	101	40	141	57	29	86	12	98	49	35	84	20	104	343	1820	482	Illinois
17073	510	287	797	271	1068	492	257	749	171	920	405	278	683	229	912	2900	10874	2691	Illinois
17075	319	212	531	163	694	408	216	624	144	768	223	170	393	145	538	2000	6707	1523	Illinois
17077	333	207	540	155	695	507	282	789	173	962	516	362	878	225	1103	2760	9502	2536	Illinois
17079	145	84	229	80	309	155	84	239	45	284	96	52	148	49	197	790	2140	529	Illinois
17081	420	311	731	304	1035	531	301	832	127	959	368	233	601	141	742	2736	7895	1730	Illinois
17083	315	206	521	180	701	312	149	461	86	547	225	142	367	100	467	1715	4668	1073	Illinois
17085	206	124	330	92	422	210	117	327	69	396	182	124	306	112	418	1236	6334	1443	Illinois
17087	116	74	190	54	244	162	125	287	53	340	164	69	233	52	285	869	2855	595	Illinois
17089	4028	1942	5970	1479	7449	4498	2096	6594	1100	7694	4060	2386	6446	1424	7870	23013	86859	16379	Illinois
17091	1248	747	1995	528	2523	1253	660	1913	349	2262	700	453	1153	326	1479	6264	20233	5026	Illinois
17093	680	341	1021	200	1221	916	440	1356	186	1542	732	345	1077	229	1306	4069	16312	2267	Illinois
17095	564	384	948	357	1305	531	262	793	154	947	386	237	623	193	816	3068	11538	2613	Illinois
17097	4801	2342	7143	2040	9183	5210	2248	7458	1203	8661	6072	3410	9482	2224	11706	29550	120298	23854	Illinois
17099	1048	603	1651	653	2304	1158	593	1751	362	2113	893	505	1398	496	1894	6311	22669	5537	Illinois
17101	221	132	353	89	442	222	119	341	76	417	202	94	296	32	328	1187	3126	751	Illinois
17103	355	193	548	169	717	380	175	555	99	654	301	158	459	104	563	1934	7310	1817	Illinois
17105	377	206	583	218	801	372	221	593	181	774	377	203	580	187	767	2342	7474	2103	Illinois
17107	319	187	506	170	676	401	196	597	124	721	320	206	526	143	669	2066	5558	1554	Illinois
17109	205	139	344	132	476	259	162	421	75	496	225	150	375	138	513	1485	5533	1594	Illinois
17111	2210	1011	3221	780	4001	3158	1369	4527	668	5195	2787	1444	4231	937	5168	14364	54912	9854	Illinois
17113	982	540	1522	464	1986	1588	667	2255	385	2640	1454	709	2163	449	2612	7238	26394	5924	Illinois
17115	1078	733	1811	568	2379	1237	710	1947	400	2347	1175	713	1888	547	2435	7161	22307	5868	Illinois
17117	476	298	774	247	1021	577	296	873	193	1066	513	318	831	212	1043	3130	10280	2468	Illinois
17119	2632	1511	4143	1156	5299	2949	1496	4445	886	5331	2229	1229	3458	920	4378	15008	52677	11382	Illinois
17121	521	341	862	315	1177	569	291	860	171	1031	365	219	584	156	740	2948	8160	1853	Illinois
17123	76	52	128	26	154	174	83	257	86	343	83	75	158	78	236	733	2833	789	Illinois
17125	148	109	257	92	349	166	107	273	45	318	106	78	184	69	253	920	2993	924	Illinois
17127	111	95	206	98	304	246	142	388	91	479	131	97	228	69	297	1080	3162	868	Illinois
17129	78	61	139	74	213	164	103	267	57	324	133	78	211	62	273	810	2688	658	Illinois
17131	143	81	224	90	314	164	85	249	46	295	134	86	220	99	319	928	3570	842	Illinois
17133	428	197	625	226	851	430	175	605	110	715	248	143	391	111	502	2068	6924	1725	Illinois
17135	330	151	481	140	621	389	219	608	181	789	346	169	515	126	641	2051	6110	1653	Illinois
17137	349	224	573	218	791	414	225	639	136	775	348	263	611	178	789	2355	7342	1937	Illinois
17139	201	125	326	130	456	173	99	272	63	335	137	68	205	58	263	1054	3102	743	Illinois
17141	433	260	693	218	911	546	296	842	167	1009	422	219	641	180	821	2741	10402	2851	Illinois
17143	1525	863	2388	576	2964	2054	995	3049	665	3714	1269	846	2115	558	2673	9351	34637	7952	Illinois
17145	259	160	419	164	583	287	163	450	66	516	220	146	366	121	487	1586	4181	1173	Illinois
17147	148	68	216	51	267	190	109	299	57	356	120	101	221	101	322	945	3567	764	Illinois
17149	207	125	332	140	472	259	136	395	95	490	167	85	252	63	315	1277	3231	982	Illinois
17151	48	22	70	16	86	78	52	130	17	147	40	28	68	17	85	318	1283	369	Illinois
17153	73	27	100	17	117	79	26	105	20	125	50	31	81	18	99	341	1376	273	Illinois
17155	46	27	73	12	85	63	32	95	15	110	50	27	77	13	90	285	1538	308	Illinois
17157	377	210	587	231	818	422	213	635	138	773	435	204	639	185	824	2415	6709	1744	Illinois
17159	178	132	310	157	467	243	131	374	84	458	178	111	289	73	362	1287	3293	878	Illinois
17161	1466	827	2293	759	3052	1369	711	2080	433	2513	1005	649	1654	454	2108	7673	30177	7157	Illinois
17163	2490	1221	3711	1075	4786	2740	1175	3915	678	4593	1965	1090	3055	742	3797	13176	48971	10356	Illinois
17165	254	192	446	148	594	329	221	550	116	666	326	213	539	141	680	1940	5237	1383	Illinois
17167	1640	972	2612	768	3380	2223	1135	3358	560	3918	2212	1451	3663	775	4438	11736	39063	8875	Illinois
17169	98	70	168	50	218	99	53	152	35	187	112	47	159	26	185	590	1679	392	Illinois
17171	46	26	72	17	89	85	33	118	28	146	40	25	65	21	86	321	1110	300	Illinois
17173	268	195	463	116	579	335	200	535	90	625	212	146	358	116	474	1678	5277	1217	Illinois
17175	49	39	88	47	135	56	28	84	20	104	57	38	95	26	121	360	1270	308	Illinois
17177	463	250	713	230	943	560	312	872	225	1097	403	284	687	256	943	2983	11337	2713	Illinois
17179	1355	862	2217	752	2969	1670	963	2633	599	3232	1068	760	1828	642	2470	8671	27560	6711	Illinois
17181	242	152	394	103	497	209	141	350	62	412	189	122	311	79	390	1299	3665	1018	Illinois
17183	788	482	1270	318	1588	1417	729	2146	399	2545	897	591	1488	328	1816	5949	16268	3640	Illinois
17185	158	85	243	93	336	163	81	244	48	292	153	97	250	74	324	952	2504	722	Illinois
17187	186	117	303	93	396	171	93	264	55	319	110	74	184	48	232	947	3562	831	Illinois
17189	199	91	290	110	400	176	83	259	38	297	102	64	166	43	209	906	3339	678	Illinois
17191	205	143	348	98	446	314	171	485	103	588	197	129	326	106	432	1466	3558	1071	Illinois
17193	191	120	311	140	451	254	134	388	102	490	167	94	261	105	366	1307	3143	1001	Illinois
17195	637	360	997	381	1378	643	333	976	150	1126	484	329	813	234	1047	3551	12664	3099	Illinois
17197	5294	2708	8002	1730	9732	6354	2896	9250	1601	10851	4796	2780	7576	1646	9222	29805	111065	19262	Illinois
17199	618	445	1063	302	1365	944	539	1483	263	1746	834	579	1413	353	1766	4877	14444	3002	Illinois
17201	2686	1604	4290	1106	5396	3056	1452	4508	789	5297	2521	1498	4019	947	4966	15659	55679	12632	Illinois
17203	377	205	582	202	784	553	256	809	210	1019	282	161	443	185	628	2431	7931	1888	Illinois
18001	367	259	626	195	821	406	235	641	168	809	192	107	299	100	399	2029	6102	1716	Indiana
18003	3182	1794	4976	1288	6264	4030	2130	6160	1077	7237	2909	1611	4520	875	5395	18896	63109	13621	Indiana
18005	635	488	1123	353	1476	809	485	1294	241	1535	747	398	1145	238	1383	4394	15067	3217	Indiana
18007	118	56	174	56	230	95	61	156	30	186	77	23	100	11	111	527	1632	393	Indiana
18009	196	122	318	120	438	183	124	307	60	367	102	57	159	47	206	1011	2614	619	Indiana
18011	669	383	1052	324	1376	663	337	1000	188	1188	446	223	669	153	822	3386	10314	2353	Indiana
18013	165	112	277	73	350	186	104	290	57	347	120	80	200	33	233	930	4387	697	Indiana
18015	306	203	509	133	642	262	150	412	98	510	139	72	211	32	243	1395	4531	1021	Indiana
18017	516	279	795	214	1009	453	266	719	144	863	304	164	468	116	584	2456	7408	1925	Indiana
18019	999	637	1636	309	1945	1323	693	2016	288	2304	1118	665	1783	290	2073	6322	22154	3964	Indiana
18021	287	187	474	138	612	330	195	525	92	617	253	124	377	84	461	1690	5329	1172	Indiana
18023	296	160	456	107	563	370	193	563	122	685	193	102	295	103	398	1646	5939	1529	Indiana
18025	90	60	150	28	178	140	82	222	39	261	95	50	145	22	167	606	2529	368	Indiana
18027	339	212	551	168	719	361	227	588	120	708	198	125	323	107	430	1857	5718	1371	Indiana
18029	536	307	843	187	1030	638	348	986	171	1157	470	309	779	138	917	3104	10469	1901	Indiana
18031	324	162	486	209	695	309	155	464	68	532	225	120	345	62	407	1634	5056	990	Indiana
18033	388	262	650	188	838	571	322	893	124	1017	301	169	470	84	554	2409	8262	1498	Indiana
18035	891	648	1539	405	1944	1084	648	1732	439	2171	731	499	1230	284	1514	5629	21151	5287	Indiana
18037	524	280	804	222	1026	502	270	772	172	944	430	193	623	140	763	2733	8305	2078	Indiana
18039	2444	1361	3805	1066	4871	2167	1117	3284	566	3850	1184	676	1860	489	2349	11070	33689	7332	Indiana
18041	295	236	531	195	726	350	249	599	105	704	213	174	387	99	486	1916	5188	1055	Indiana
18043	646	418	1064	364	1428	820	487	1307	226	1533	773	491	1264	252	1516	4477	14552	3219	Indiana
18045	222	180	402	118	520	260	154	414	91	505	142	86	228	61	289	1314	3594	782	Indiana
18047	196	130	326	75	401	257	135	392	76	468	155	80	235	54	289	1158	4983	968	Indiana
18049	218	130	348	91	439	293	161	454	78	532	113	82	195	53	248	1219	4169	967	Indiana
18051	428	225	653	213	866	436	228	664	97	761	375	214	589	130	719	2346	6678	1509	Indiana
18053	744	463	1207	358	1565	987	513	1500	322	1822	561	319	880	220	1100	4487	13781	3311	Indiana
18055	310	244	554	197	751	437	230	667	122	789	268	185	453	118	571	2111	7227	1392	Indiana
18057	2246	1180	3426	1021	4447	2814	1241	4055	615	4670	2306	1278	3584	792	4376	13493	48317	9612	Indiana
18059	648	388	1036	270	1306	1016	548	1564	259	1823	644	394	1038	212	1250	4379	13821	2696	Indiana
18061	358	201	559	143	702	505	270	775	126	901	451	265	716	109	825	2428	8728	1458	Indiana
18063	1327	761	2088	594	2682	1594	864	2458	450	2908	1190	696	1886	418	2304	7894	27023	5171	Indiana
18065	651	402	1053	239	1292	666	418	1084	234	1318	385	273	658	150	808	3418	10426	2061	Indiana
18067	821	543	1364	361	1725	1203	751	1954	418	2372	760	405	1165	260	1425	5522	17566	4020	Indiana
18069	277	189	466	217	683	686	360	1046	161	1207	338	187	525	116	641	2531	7184	1644	Indiana
18071	450	288	738	174	912	526	271	797	135	932	465	252	717	162	879	2723	7932	1866	Indiana
18073	328	218	546	117	663	466	225	691	155	846	259	167	426	79	505	2014	6661	1606	Indiana
18075	224	137	361	98	459	236	120	356	69	425	138	85	223	57	280	1164	4113	1048	Indiana
18077	310	177	487	125	612	410	218	628	82	710	256	139	395	74	469	1791	6487	1291	Indiana
18079	250	126	376	82	458	328	155	483	69	552	210	107	317	77	394	1404	5656	807	Indiana
18081	1433	944	2377	770	3147	1595	886	2481	516	2997	1139	664	1803	369	2172	8316	26952	4941	Indiana
18083	437	294	731	200	931	476	227	703	177	880	451	259	710	144	854	2665	7349	1613	Indiana
18085	930	445	1375	316	1691	1057	563	1620	286	1906	482	326	808	193	1001	4598	15752	2924	Indiana
18087	348	248	596	153	749	336	182	518	78	596	132	73	205	56	261	1606	6815	1095	Indiana
18089	4863	2439	7302	1658	8960	4570	2185	6755	1171	7926	3161	1905	5066	1216	6282	23168	91600	20033	Indiana
18091	1013	588	1601	400	2001	1206	541	1747	258	2005	852	501	1353	247	1600	5606	23110	4248	Indiana
18093	523	393	916	264	1180	589	352	941	212	1153	427	305	732	202	934	3267	10190	2272	Indiana
18095	1116	771	1887	578	2465	1447	858	2305	406	2711	944	667	1611	347	1958	7134	26180	5842	Indiana
18097	6632	3407	10039	2334	12373	7165	3246	10411	1651	12062	5961	3060	9021	1671	10692	35127	146486	28590	Indiana
18099	453	323	776	254	1030	617	331	948	157	1105	263	173	436	97	533	2668	9319	2283	Indiana
18101	97	64	161	39	200	140	57	197	20	217	66	47	113	31	144	561	2324	504	Indiana
18103	359	258	617	147	764	483	261	744	152	896	280	129	409	61	470	2130	6987	1299	Indiana
18105	468	308	776	259	1035	721	400	1121	234	1355	785	441	1226	285	1511	3901	21738	4846	Indiana
18107	349	210	559	173	732	493	247	740	117	857	287	168	455	121	576	2165	8139	1639	Indiana
18109	561	320	881	195	1076	796	397	1193	204	1397	590	347	937	212	1149	3622	13955	2317	Indiana
18111	136	94	230	80	310	141	64	205	43	248	71	39	110	29	139	697	3021	584	Indiana
18113	487	309	796	217	1013	579	314	893	161	1054	376	193	569	103	672	2739	8986	1541	Indiana
18115	74	37	111	21	132	54	29	83	14	97	40	33	73	16	89	318	1503	249	Indiana
18117	172	96	268	58	326	271	180	451	111	562	176	143	319	50	369	1257	4547	925	Indiana
18119	139	102	241	87	328	282	159	441	69	510	263	139	402	60	462	1300	4918	785	Indiana
18121	152	113	265	45	310	202	108	310	39	349	120	59	179	28	207	866	4040	624	Indiana
18123	159	94	253	89	342	216	97	313	42	355	160	103	263	52	315	1012	3980	940	Indiana
18125	135	103	238	88	326	164	93	257	38	295	109	61	170	37	207	828	2992	586	Indiana
18127	1575	800	2375	554	2929	1791	851	2642	410	3052	1204	724	1928	383	2311	8292	33614	6441	Indiana
18129	276	160	436	106	542	315	133	448	64	512	310	114	424	49	473	1527	5611	1045	Indiana
18131	105	98	203	81	284	176	114	290	52	342	84	48	132	44	176	802	2815	496	Indiana
18133	275	166	441	139	580	509	250	759	138	897	278	142	420	120	540	2017	7033	1515	Indiana
18135	249	178	427	165	592	282	192	474	103	577	172	112	284	76	360	1529	5393	1295	Indiana
18137	325	233	558	171	729	397	237	634	114	748	223	144	367	107	474	1951	5351	1336	Indiana
18139	183	107	290	80	370	269	134	403	68	471	187	101	288	70	358	1199	3378	786	Indiana
18141	2574	1445	4019	1173	5192	2664	1263	3927	674	4601	1774	962	2736	638	3374	13167	49602	11067	Indiana
18143	246	165	411	117	528	355	177	532	81	613	272	158	430	96	526	1667	4813	846	Indiana
18145	445	280	725	256	981	693	342	1035	154	1189	533	284	817	159	976	3146	8940	1875	Indiana
18147	215	134	349	95	444	245	113	358	49	407	129	74	203	21	224	1075	4724	935	Indiana
18149	209	137	346	80	426	267	145	412	55	467	119	56	175	27	202	1095	4818	1027	Indiana
18151	406	221	627	128	755	548	314	862	147	1009	300	198	498	94	592	2356	8054	1575	Indiana
18153	217	155	372	66	438	229	127	356	69	425	162	96	258	52	310	1173	4236	785	Indiana
18155	57	39	96	30	126	119	64	183	35	218	67	34	101	13	114	458	2272	535	Indiana
18157	1096	597	1693	370	2063	1254	661	1915	487	2402	1168	727	1895	379	2274	6739	26158	5215	Indiana
18159	131	86	217	24	241	203	113	316	60	376	112	62	174	31	205	822	3351	747	Indiana
18161	80	36	116	30	146	113	62	175	37	212	66	56	122	28	150	508	1481	342	Indiana
18163	1891	1068	2959	762	3721	2115	1065	3180	546	3726	2088	1067	3155	555	3710	11157	35343	8234	Indiana
18165	149	136	285	96	381	223	108	331	49	380	119	72	191	68	259	1020	3286	666	Indiana
18167	1091	658	1749	467	2216	976	563	1539	293	1832	845	496	1341	251	1592	5640	19597	4367	Indiana
18169	346	221	567	204	771	544	309	853	217	1070	238	158	396	115	511	2352	6796	1919	Indiana
18171	88	56	144	31	175	95	49	144	28	172	44	35	79	26	105	452	1922	351	Indiana
18173	692	392	1084	262	1346	803	456	1259	222	1481	754	396	1150	231	1381	4208	12991	2290	Indiana
18175	219	121	340	51	391	262	167	429	85	514	189	121	310	72	382	1287	5638	1041	Indiana
18177	708	467	1175	422	1597	825	477	1302	273	1575	687	410	1097	270	1367	4539	13938	3565	Indiana
18179	304	173	477	141	618	387	207	594	170	764	125	81	206	47	253	1635	5467	1552	Indiana
18181	299	146	445	106	551	315	178	493	96	589	227	95	322	61	383	1523	5401	1292	Indiana
18183	311	179	490	124	614	532	269	801	97	898	288	164	452	95	547	2059	7504	1370	Indiana
19001	86	52	138	108	246	37	24	61	26	87			0			333	1756	489	Iowa
19003	42	26	68	16	84	34	14	48	13	61			0			145	978	195	Iowa
19005	191	123	314	131	445	70	47	117	21	138			0			583	3153	945	Iowa
19007	169	113	282	101	383	85	58	143	31	174			0			557	3030	869	Iowa
19009	65	42	107	30	137	36	18	54	10	64			0			201	1401	430	Iowa
19011	241	171	412	174	586	144	68	212	21	233			0			819	5262	1306	Iowa
19013	1470	828	2298	576	2874	574	350	924	220	1144			0			4018	24900	5309	Iowa
19015	260	125	385	99	484	137	71	208	37	245			0			729	5689	1102	Iowa
19017	283	179	462	180	642	123	74	197	30	227			0			869	5048	1280	Iowa
19019	235	132	367	71	438	121	51	172	41	213			0			651	4351	988	Iowa
19021	376	130	506	108	614	100	48	148	22	170			0			784	3224	929	Iowa
19023	195	146	341	118	459	77	46	123	38	161			0			620	3336	1069	Iowa
19025	197	75	272	45	317	56	32	88	26	114			0			431	2328	724	Iowa
19027	352	160	512	206	718	115	49	164	46	210			0	1	1	929	4192	1295	Iowa
19029	163	95	258	153	411	102	68	170	45	215	1		1		1	627	3191	820	Iowa
19031	185	82	267	103	370	88	40	128	20	148			0			518	3965	1116	Iowa
19033	615	331	946	355	1301	242	136	378	119	497			0			1798	9975	2554	Iowa
19035	198	98	296	123	419	79	50	129	37	166			0			585	2736	978	Iowa
19037	164	97	261	70	331	49	26	75	20	95			0			426	2878	612	Iowa
19039	109	54	163	32	195	66	40	106	18	124			0			319	1987	391	Iowa
19041	202	120	322	105	427	123	61	184	71	255	1		1		1	683	3662	1064	Iowa
19043	226	139	365	134	499	84	54	138	36	174			0			673	4438	1194	Iowa
19045	587	298	885	240	1125	235	117	352	85	437			0			1562	10062	2690	Iowa
19047	235	143	378	117	495	116	45	161	23	184			0			679	2959	881	Iowa
19049	651	340	991	250	1241	345	158	503	80	583			0			1824	12420	2762	Iowa
19051	107	76	183	56	239	45	28	73	12	85			0			324	1703	489	Iowa
19053	53	31	84	21	105	27	25	52	19	71			0			176	1647	462	Iowa
19055	302	131	433	122	555	98	53	151	48	199			0			754	3457	1193	Iowa
19057	486	281	767	164	931	285	168	453	107	560			0			1491	8793	2351	Iowa
19059	324	173	497	159	656	175	97	272	51	323			0			979	4823	1169	Iowa
19061	1378	778	2156	632	2788	498	240	738	211	949			0			3737	19112	4783	Iowa
19063	149	90	239	106	345	57	40	97	22	119			0			464	2212	529	Iowa
19065	230	139	369	115	484	118	76	194	53	247			0			731	4576	1173	Iowa
19067	161	102	263	100	363	102	63	165	25	190			0			553	3370	1032	Iowa
19069	146	56	202	92	294	67	35	102	19	121	1	2	3		3	418	2271	680	Iowa
19071	65	40	105	8	113	57	13	70	6	76			0			189	1703	453	Iowa
19073	88	48	136	34	170	51	27	78	19	97			0			267	2104	641	Iowa
19075	165	84	249	66	315	55	36	91	33	124			0			439	2553	819	Iowa
19077	166	84	250	53	303	65	32	97	15	112			0			415	2621	623	Iowa
19079	180	121	301	139	440	77	38	115	23	138			0			578	3075	986	Iowa
19081	191	107	298	159	457	70	52	122	21	143			0			600	2319	750	Iowa
19083	220	117	337	123	460	119	64	183	54	237	2		2	1	3	700	3828	1234	Iowa
19085	223	126	349	159	508	91	43	134	17	151			0			659	2988	825	Iowa
19087	240	162	402	106	508	123	78	201	23	224		1	1		1	733	4150	959	Iowa
19089	108	76	184	98	282	56	42	98	26	124			0			406	1890	635	Iowa
19091	147	75	222	69	291	79	40	119	23	142			0			433	2175	590	Iowa
19093	116	79	195	92	287	67	48	115	16	131			0			418	1586	468	Iowa
19095	169	74	243	74	317	83	40	123	39	162			0			479	3433	819	Iowa
19097	282	160	442	130	572	119	35	154	18	172			0			744	4121	1255	Iowa
19099	416	256	672	210	882	211	109	320	67	387	1		1		1	1270	7751	1855	Iowa
19101	183	93	276	74	350	107	62	169	29	198			0			548	4537	896	Iowa
19103	695	306	1001	217	1218	384	189	573	98	671	1		1		1	1890	20561	4173	Iowa
19105	368	172	540	156	696	122	57	179	25	204			0			900	4391	1286	Iowa
19107	120	67	187	81	268	65	42	107	24	131			0			399	2441	592	Iowa
19109	273	131	404	193	597	127	68	195	64	259			0			856	3619	1137	Iowa
19111	414	272	686	180	866	259	176	435	115	550			0			1416	7948	1577	Iowa
19113	1741	974	2715	813	3528	919	550	1469	335	1804			0			5332	39737	9456	Iowa
19115	148	83	231	77	308	59	32	91	5	96			0			404	2417	473	Iowa
19117	101	53	154	45	199	57	25	82	17	99			0			298	1942	482	Iowa
19119	212	109	321	130	451	72	46	118	32	150			0			601	2231	651	Iowa
19121	160	69	229	44	273	98	51	149	28	177	1		1		1	451	3140	743	Iowa
19123	228	129	357	162	519	168	75	243	38	281			0			800	4434	1127	Iowa
19125	404	246	650	184	834	239	115	354	82	436	1		1		1	1271	6529	1710	Iowa
19127	476	259	735	215	950	220	106	326	48	374			0			1324	7687	2077	Iowa
19129	191	82	273	31	304	75	41	116	18	134			0			438	3328	628	Iowa
19131	133	67	200	110	310	61	35	96	38	134			0			444	2281	777	Iowa
19133	108	60	168	72	240	54	37	91	35	126			0			366	2192	677	Iowa
19135	80	78	158	66	224	62	30	92	22	114			0			338	1620	462	Iowa
19137	108	78	186	92	278	74	37	111	26	137	1		1		1	416	2405	603	Iowa
19139	475	251	726	166	892	247	113	360	54	414		1	1		1	1307	8224	1778	Iowa
19141	259	115	374	170	544	70	44	114	45	159			0			703	2716	1135	Iowa
19143	136	52	188	49	237	49	21	70	29	99			0			336	1414	428	Iowa
19145	176	89	265	48	313	117	74	191	59	250			0			563	3432	1149	Iowa
19147	138	77	215	74	289	61	38	99	33	132			0			421	1874	644	Iowa
19149	515	260	775	203	978	152	54	206	47	253			0	1	1	1232	4961	1502	Iowa
19151	129	42	171	78	249	47	30	77	8	85			0			334	1656	477	Iowa
19153	4054	1986	6040	1487	7527	2195	1094	3289	517	3806			0			11333	74580	14533	Iowa
19155	1020	537	1557	379	1936	606	349	955	176	1131			0	1	1	3068	18479	4175	Iowa
19157	223	89	312	99	411	90	49	139	39	178			0			589	4078	1006	Iowa
19159	63	56	119	81	200	34	19	53	7	60			0			260	1119	417	Iowa
19161	194	103	297	75	372	70	36	106	16	122			0			494	2208	804	Iowa
19163	1723	952	2675	675	3350	834	405	1239	224	1463			0			4813	32758	6775	Iowa
19165	177	85	262	113	375	104	52	156	27	183			0			558	2604	886	Iowa
19167	672	408	1080	330	1410	170	83	253	67	320			0			1730	5781	1581	Iowa
19169	496	248	744	214	958	308	164	472	67	539		1	1		1	1498	12985	3288	Iowa
19171	219	148	367	138	505	82	42	124	21	145			0			650	3587	1010	Iowa
19173	69	42	111	42	153	47	21	68	11	79			0			232	1536	375	Iowa
19175	132	95	227	81	308	57	36	93	27	120			0			428	2625	689	Iowa
19177	84	55	139	43	182	47	25	72	10	82			0			264	1735	478	Iowa
19179	442	243	685	207	892	242	108	350	50	400	1		1		1	1293	7309	1768	Iowa
19181	456	263	719	196	915	300	164	464	73	537			0			1452	9110	2108	Iowa
19183	266	158	424	132	556	159	97	256	53	309			0			865	4309	1217	Iowa
19185	59	55	114	51	165	37	24	61	3	64			0			229	1342	466	Iowa
19187	537	275	812	213	1025	185	83	268	66	334			0			1359	7369	1941	Iowa
19189	161	78	239	80	319	81	37	118	35	153			0			472	2332	692	Iowa
19191	197	110	307	121	428	120	50	170	38	208			0			636	4505	1212	Iowa
19193	1347	646	1993	399	2392	569	318	887	147	1034			0			3426	17745	3686	Iowa
19195	61	35	96	25	121	44	21	65	10	75			0			196	1599	468	Iowa
19197	180	99	279	93	372	95	42	137	20	157			0			529	2912	1022	Iowa
20001	99	53	152	33	185	199	124	323	68	391	163	102	265	58	323	899	2658	767	Kansas
20003	89	54	143	50	193	109	58	167	50	217	102	72	174	40	214	624	1885	348	Kansas
20005	129	88	217	44	261	187	81	268	53	321	126	70	196	61	257	839	2821	919	Kansas
20007	50	54	104	22	126	60	33	93	14	107	51	29	80	22	102	335	991	269	Kansas
20009	372	199	571	134	705	293	160	453	139	592	249	114	363	73	436	1733	5497	1633	Kansas
20011	131	81	212	58	270	214	107	321	66	387	168	113	281	61	342	999	3240	722	Kansas
20013	140	79	219	61	280	104	67	171	38	209	101	51	152	45	197	686	2138	551	Kansas
20015	602	311	913	233	1146	701	356	1057	179	1236	632	302	934	181	1115	3497	11868	2726	Kansas
20017	21	8	29	7	36	30	12	42	11	53	28	16	44	12	56	145	606	199	Kansas
20019	33	23	56	13	69	65	35	100	30	130	34	20	54	17	71	270	932	252	Kansas
20021	209	149	358	92	450	229	130	359	76	435	232	127	359	57	416	1301	4364	945	Kansas
20023	61	37	98	38	136	33	22	55	17	72	15	11	26	15	41	249	711	215	Kansas
20025	25	23	48	27	75	19	17	36	13	49	18	5	23	17	40	164	449	178	Kansas
20027	89	75	164	68	232	132	67	199	36	235	83	42	125	36	161	628	2015	645	Kansas
20029	98	80	178	59	237	123	73	196	58	254	47	42	89	44	133	624	1907	516	Kansas
20031	79	67	146	38	184	143	85	228	48	276	105	44	149	25	174	634	1923	410	Kansas
20033	32	21	53	23	76	28	18	46	9	55	11	13	24	7	31	162	520	127	Kansas
20035	289	180	469	182	651	407	243	650	147	797	304	124	428	115	543	1991	6887	1786	Kansas
20037	334	183	517	130	647	360	202	562	99	661	394	228	622	124	746	2054	6795	1484	Kansas
20039	40	25	65	34	99	52	46	98	24	122	12	16	28	7	35	256	776	304	Kansas
20041	191	113	304	77	381	251	117	368	91	459	175	83	258	84	342	1182	4097	1068	Kansas
20043	97	82	179	56	235	137	72	209	52	261	105	60	165	33	198	694	1560	420	Kansas
20045	572	266	838	252	1090	625	306	931	179	1110	1018	547	1565	272	1837	4037	17802	3219	Kansas
20047	41	20	61	22	83	47	33	80	12	92	17	8	25	7	32	207	660	184	Kansas
20049	22	16	38	8	46	35	19	54	15	69	32	19	51	9	60	175	792	175	Kansas
20051	388	214	602	224	826	224	118	342	89	431	184	133	317	103	420	1677	5063	1158	Kansas
20053	117	51	168	62	230	91	43	134	30	164	68	34	102	22	124	518	1446	304	Kansas
20055	507	230	737	126	863	234	108	342	62	404	214	94	308	56	364	1631	4589	1094	Kansas
20057	453	203	656	125	781	244	120	364	78	442	233	117	350	76	426	1649	4194	969	Kansas
20059	198	124	322	113	435	328	184	512	103	615	191	126	317	89	406	1456	4914	1049	Kansas
20061	150	76	226	72	298	170	88	258	29	287	206	92	298	34	332	917	2995	936	Kansas
20063	53	39	92	43	135	46	17	63	10	73	34	14	48	14	62	270	674	229	Kansas
20065	39	21	60	19	79	34	17	51	20	71	37	13	50	23	73	223	561	297	Kansas
20067	81	36	117	26	143	83	46	129	28	157	44	23	67	21	88	388	1181	188	Kansas
20069	63	34	97	43	140	59	29	88	35	123	37	18	55	15	70	333	1045	295	Kansas
20071	18	8	26	5	31	22	9	31	14	45	11	5	16	5	21	97	244	59	Kansas
20073	65	36	101	35	136	82	65	147	34	181	80	47	127	23	150	467	1593	378	Kansas
20075	21	16	37	14	51	22	11	33	6	39	10	6	16	4	20	110	425	81	Kansas
20077	50	33	83	54	137	93	61	154	35	189	39	33	72	25	97	423	1276	425	Kansas
20079	326	164	490	156	646	384	198	582	142	724	352	210	562	150	712	2082	6799	2058	Kansas
20081	35	15	50	36	86	31	33	64	10	74	21	11	32	11	43	203	741	88	Kansas
20083	31	21	52	15	67	27	11	38	11	49	20	7	27	6	33	149	405	156	Kansas
20085	167	90	257	49	306	165	103	268	55	323	133	82	215	40	255	884	3175	502	Kansas
20087	162	104	266	69	335	221	122	343	64	407	213	104	317	57	374	1116	4151	737	Kansas
20089	35	19	54	6	60	55	39	94	21	115	31	19	50	12	62	237	872	243	Kansas
20091	3837	2128	5965	1929	7894	4581	2247	6828	1304	8132	5308	3276	8584	1961	10545	26571	101420	21074	Kansas
20093	41	24	65	24	89	39	23	62	17	79	28	12	40	19	59	227	617	169	Kansas
20095	96	41	137	55	192	119	55	174	45	219	73	42	115	47	162	573	1800	450	Kansas
20097	44	18	62	2	64	35	25	60	18	78	25	14	39	10	49	191	536	198	Kansas
20099	231	153	384	126	510	231	132	363	63	426	233	95	328	51	379	1315	4371	883	Kansas
20101	13	7	20	16	36	10	11	21	8	29	4	5	9	2	11	76	311	88	Kansas
20103	579	322	901	146	1047	658	304	962	147	1109	759	369	1128	210	1338	3494	13997	2381	Kansas
20105	40	19	59	11	70	42	16	58	13	71	36	19	55	13	68	209	660	254	Kansas
20107	77	58	135	32	167	136	111	247	33	280	106	56	162	33	195	642	2323	562	Kansas
20109	37	24	61	31	92	50	29	79	19	98	30	30	60	10	70	260	640	203	Kansas
20111	348	200	548	144	692	261	147	408	95	503	304	157	461	78	539	1734	5775	1373	Kansas
20113	355	210	565	270	835	361	177	538	143	681	316	157	473	136	609	2125	5699	1892	Kansas
20115	105	59	164	39	203	174	98	272	93	365	141	79	220	47	267	835	2770	804	Kansas
20117	125	66	191	105	296	139	71	210	50	260	73	36	109	22	131	687	2082	761	Kansas
20119	54	26	80	12	92	59	30	89	20	109	65	18	83	32	115	316	691	237	Kansas
20121	266	115	381	136	517	380	185	565	118	683	315	145	460	97	557	1757	6534	1356	Kansas
20123	53	40	93	26	119	91	62	153	39	192	81	59	140	48	188	499	1348	499	Kansas
20125	327	212	539	172	711	399	213	612	141	753	365	190	555	161	716	2180	7024	1622	Kansas
20127	59	43	102	49	151	71	55	126	20	146	74	27	101	17	118	415	1510	346	Kansas
20129	31	29	60	8	68	27	19	46	10	56	14	15	29	6	35	159	527	160	Kansas
20131	159	102	261	170	431	152	69	221	60	281	105	75	180	67	247	959	1959	841	Kansas
20133	166	108	274	74	348	203	142	345	76	421	208	113	321	73	394	1163	3398	935	Kansas
20135	57	45	102	43	145	42	19	61	25	86	26	15	41	8	49	280	710	229	Kansas
20137	113	64	177	74	251	73	48	121	16	137	47	20	67	8	75	463	1099	464	Kansas
20139	120	85	205	56	261	202	105	307	57	364	153	87	240	78	318	943	3468	858	Kansas
20141	42	18	60	28	88	72	51	123	40	163	32	35	67	40	107	358	763	336	Kansas
20143	52	40	92	39	131	73	30	103	26	129	41	17	58	25	83	343	1250	358	Kansas
20145	138	73	211	37	248	113	52	165	26	191	95	47	142	38	180	619	1761	364	Kansas
20147	95	61	156	33	189	77	56	133	53	186	45	28	73	21	94	469	1396	315	Kansas
20149	153	82	235	70	305	225	106	331	99	430	200	107	307	101	408	1143	3838	883	Kansas
20151	111	59	170	53	223	95	59	154	42	196	67	47	114	50	164	583	2039	499	Kansas
20153	43	31	74	33	107	50	24	74	12	86	9	13	22	12	34	227	695	172	Kansas
20155	825	538	1363	438	1801	759	395	1154	231	1385	602	421	1023	316	1339	4525	13300	3513	Kansas
20157	92	71	163	63	226	48	47	95	19	114	46	33	79	22	101	441	1223	424	Kansas
20159	91	59	150	44	194	110	71	181	36	217	84	61	145	47	192	603	1885	593	Kansas
20161	252	138	390	100	490	262	143	405	93	498	330	168	498	150	648	1636	7968	1651	Kansas
20163	65	52	117	59	176	75	36	111	28	139	49	30	79	33	112	427	1098	370	Kansas
20165	56	35	91	50	141	40	21	61	35	96	27	18	45	20	65	302	729	253	Kansas
20167	115	83	198	73	271	92	68	160	30	190	57	43	100	21	121	582	1639	493	Kansas
20169	618	312	930	287	1217	551	324	875	190	1065	483	225	708	181	889	3171	10664	2675	Kansas
20171	75	47	122	45	167	44	24	68	31	99	35	31	66	17	83	349	951	285	Kansas
20173	4326	2213	6539	1669	8208	5077	2601	7678	1410	9088	4566	2252	6818	1250	8068	25364	87197	19199	Kansas
20175	291	125	416	95	511	159	73	232	32	264	95	47	142	40	182	957	2597	690	Kansas
20177	1440	869	2309	727	3036	1913	1054	2967	537	3504	1940	1187	3127	723	3850	10390	36374	8045	Kansas
20179	64	41	105	49	154	39	36	75	13	88	26	16	42	10	52	294	582	162	Kansas
20181	69	60	129	46	175	84	37	121	21	142	40	26	66	17	83	400	1395	284	Kansas
20183	46	23	69	23	92	55	42	97	42	139	32	10	42	17	59	290	1046	323	Kansas
20185	52	20	72	12	84	78	33	111	46	157	40	27	67	24	91	332	882	305	Kansas
20187	13	13	26	8	34	21	15	36	12	48	16	3	19	1	20	102	389	131	Kansas
20189	74	31	105	18	123	89	32	121	27	148	43	23	66	22	88	359	912	236	Kansas
20191	237	112	349	117	466	285	131	416	79	495	176	97	273	63	336	1297	4814	1219	Kansas
20193	131	83	214	66	280	111	48	159	35	194	84	50	134	61	195	669	1586	345	Kansas
20195	37	24	61	22	83	34	25	59	24	83	35	20	55	19	74	240	730	287	Kansas
20197	83	34	117	24	141	91	39	130	18	148	52	22	74	20	94	383	1679	308	Kansas
20199	21	25	46	13	59	33	19	52	15	67	19	8	27	18	45	171	314	193	Kansas
20201	64	44	108	27	135	62	37	99	36	135	43	23	66	23	89	359	1296	428	Kansas
20203	46	12	58	27	85	17	14	31	10	41	21	11	32	17	49	175	409	151	Kansas
20205	107	52	159	50	209	147	84	231	41	272	128	85	213	50	263	744	2106	523	Kansas
20207	26	15	41	6	47	51	29	80	19	99	31	25	56	14	70	216	867	227	Kansas
20209	1342	720	2062	402	2464	1250	551	1801	271	2072	1341	645	1986	325	2311	6847	25610	4493	Kansas
21001	159	128	287	81	368	239	133	372	55	427	158	100	258	61	319	1114	3987	974	Kentucky
21003	165	101	266	63	329	272	162	434	53	487	116	81	197	36	233	1049	4256	947	Kentucky
21005	84	72	156	50	206	255	125	380	81	461	194	120	314	37	351	1018	4354	669	Kentucky
21007	29	21	50	12	62	81	42	123	24	147	41	31	72	26	98	307	1920	395	Kentucky
21009	331	215	546	149	695	576	347	923	178	1101	390	253	643	134	777	2573	8857	1780	Kentucky
21011	50	50	100	41	141	135	66	201	33	234	48	28	76	37	113	488	2431	468	Kentucky
21013	174	112	286	90	376	346	230	576	74	650	232	138	370	95	465	1491	5456	1121	Kentucky
21015	105	69	174	68	242	150	83	233	40	273	19	14	33	11	44	559	21626	3882	Kentucky
21017	86	61	147	67	214	249	140	389	56	445	252	136	388	52	440	1099	4316	915	Kentucky
21019	357	225	582	151	733	493	321	814	150	964	779	438	1217	273	1490	3187	10455	2217	Kentucky
21021	226	162	388	126	514	290	162	452	92	544	28	20	48	11	59	1117	6008	1504	Kentucky
21023	33	15	48	13	61	107	58	165	14	179	80	37	117	24	141	381	1719	249	Kentucky
21025	67	21	88	10	98	120	53	173	23	196	135	66	201	32	233	527	2741	376	Kentucky
21027	44	43	87	28	115	259	132	391	71	462	101	61	162	49	211	788	4940	635	Kentucky
21029	526	319	845	144	989	724	387	1111	171	1282	369	212	581	100	681	2952	15715	2627	Kentucky
21031	101	73	174	55	229	171	95	266	50	316	102	80	182	47	229	774	2677	539	Kentucky
21033	119	82	201	49	250	158	101	259	39	298	129	86	215	40	255	803	2757	782	Kentucky
21035	243	162	405	125	530	216	153	369	67	436	238	185	423	96	519	1485	7367	1719	Kentucky
21037	74	43	117	31	148	50	25	75	13	88	34	11	45	7	52	288	17384	3405	Kentucky
21039	24	22	46	3	49	42	33	75	16	91	16	16	32	7	39	179	1088	268	Kentucky
21041	67	41	108	36	144	121	67	188	31	219	78	47	125	22	147	510	1980	309	Kentucky
21043	136	108	244	92	336	367	201	568	85	653	355	228	583	127	710	1699	5883	1216	Kentucky
21045	96	90	186	64	250	205	113	318	54	372	106	74	180	64	244	866	3650	696	Kentucky
21047	265	185	450	102	552	513	283	796	125	921	279	161	440	85	525	1998	10036	2151	Kentucky
21049	152	93	245	38	283	391	214	605	83	688	315	190	505	63	568	1539	7412	1472	Kentucky
21051	120	83	203	60	263	345	202	547	48	595	185	106	291	45	336	1194	3791	661	Kentucky
21053	85	81	166	56	222	108	62	170	23	193	67	44	111	16	127	542	2227	521	Kentucky
21055	56	54	110	27	137	90	66	156	38	194	95	70	165	33	198	529	2008	500	Kentucky
21057	57	29	86	10	96	96	74	170	34	204	90	57	147	42	189	489	1740	320	Kentucky
21059	577	361	938	235	1173	1014	533	1547	301	1848	640	379	1019	197	1216	4237	19174	4439	Kentucky
21061	67	52	119	39	158	147	92	239	36	275	65	58	123	48	171	604	2901	511	Kentucky
21063	59	31	90	10	100	52	43	95	37	132	75	42	117	22	139	371	1634	279	Kentucky
21065	100	59	159	65	224	154	97	251	31	282	83	56	139	42	181	687	3261	523	Kentucky
21067	1707	897	2604	737	3341	2592	1351	3943	688	4631	3456	1843	5299	1053	6352	14324	51349	9637	Kentucky
21069	74	52	126	27	153	156	74	230	45	275	85	44	129	28	157	585	3044	590	Kentucky
21071	205	123	328	89	417	530	320	850	113	963	466	296	762	135	897	2277	7921	1275	Kentucky
21073	224	129	353	113	466	596	322	918	158	1076	498	295	793	140	933	2475	10150	1926	Kentucky
21075	33	24	57	15	72	49	43	92	10	102	34	24	58	16	74	248	1507	269	Kentucky
21077	46	39	85	60	145	75	24	99	6	105	48	45	93	28	121	371	1431	272	Kentucky
21079	113	81	194	62	256	177	107	284	48	332	107	58	165	35	200	788	3764	729	Kentucky
21081	25	16	41	4	45	54	40	94	15	109	16	8	24	9	33	187	4207	751	Kentucky
21083	311	196	507	162	669	437	255	692	117	809	297	188	485	105	590	2068	7563	1709	Kentucky
21085	160	112	272	82	354	228	152	380	58	438	179	126	305	62	367	1159	5628	894	Kentucky
21087	94	65	159	49	208	156	84	240	42	282	91	53	144	38	182	672	2494	554	Kentucky
21089	75	49	124	53	177	434	265	699	143	842	516	341	857	199	1056	2075	8062	1727	Kentucky
21091	57	30	87	14	101	66	45	111	16	127	56	28	84	17	101	329	1674	356	Kentucky
21093	690	459	1149	287	1436	1199	568	1767	259	2026	810	421	1231	266	1497	4959	18286	3506	Kentucky
21095	175	129	304	50	354	416	252	668	76	744	307	170	477	80	557	1655	5900	934	Kentucky
21097	119	52	171	30	201	317	194	511	114	625	240	121	361	68	429	1255	4068	846	Kentucky
21099	171	109	280	77	357	252	149	401	64	465	143	92	235	30	265	1087	3801	593	Kentucky
21101	360	206	566	120	686	455	221	676	89	765	317	194	511	61	572	2023	9245	1755	Kentucky
21103	82	44	126	29	155	175	94	269	35	304	179	78	257	31	288	747	3446	544	Kentucky
21105	30	22	52	41	93	47	33	80	20	100	24	16	40	13	53	246	1218	311	Kentucky
21107	305	194	499	153	652	534	321	855	131	986	541	339	880	201	1081	2719	9516	1763	Kentucky
21109	104	58	162	37	199	192	96	288	44	332	97	73	170	33	203	734	3108	335	Kentucky
21111	1871	1136	3007	1021	4028	6260	3377	9637	1728	11365	1244	929	2173	849	3022	18415	143804	30752	Kentucky
21113	254	149	403	101	504	503	275	778	136	914	288	185	473	99	572	1990	9525	1871	Kentucky
21115	79	39	118	18	136	283	154	437	46	483	251	148	399	49	448	1067	4805	896	Kentucky
21117	146	101	247	93	340	119	57	176	36	212	28	15	43	11	54	606	29438	5123	Kentucky
21119	110	58	168	25	193	219	106	325	46	371	228	108	336	36	372	936	3371	582	Kentucky
21121	168	150	318	136	454	496	282	778	117	895	241	168	409	97	506	1855	6198	1165	Kentucky
21123	116	63	179	36	215	165	93	258	69	327	91	75	166	45	211	753	3113	556	Kentucky
21125	425	295	720	143	863	854	498	1352	229	1581	500	287	787	152	939	3383	11674	2402	Kentucky
21127	13	12	25	10	35	217	102	319	36	355	164	80	244	35	279	669	3276	576	Kentucky
21129	46	53	99	38	137	107	44	151	7	158	100	55	155	16	171	466	1477	262	Kentucky
21131	62	30	92	15	107	192	111	303	43	346	189	94	283	66	349	802	2224	314	Kentucky
21133	135	98	233	52	285	353	188	541	76	617	334	200	534	87	621	1523	4965	776	Kentucky
21135	95	81	176	47	223	168	87	255	37	292	103	45	148	25	173	688	2946	420	Kentucky
21137	172	106	278	65	343	171	101	272	44	316	22	14	36	16	52	711	4956	996	Kentucky
21139	68	48	116	32	148	108	58	166	28	194	99	63	162	34	196	538	2389	339	Kentucky
21141	203	137	340	91	431	320	176	496	94	590	233	135	368	62	430	1451	5764	1048	Kentucky
21143	50	43	93	26	119	154	48	202	29	231	76	54	130	26	156	506	2544	426	Kentucky
21145	327	240	567	164	731	646	425	1071	171	1242	453	320	773	185	958	2931	14723	3123	Kentucky
21147	60	57	117	25	142	218	123	341	60	401	103	70	173	27	200	743	3431	246	Kentucky
21149	68	42	110	25	135	103	60	163	25	188	56	31	87	18	105	428	2069	433	Kentucky
21151	495	321	816	272	1088	816	443	1259	180	1439	667	381	1048	196	1244	3771	15718	2377	Kentucky
21153	67	45	112	36	148	165	84	249	25	274	127	63	190	26	216	638	2661	531	Kentucky
21155	214	112	326	72	398	240	116	356	57	413	163	84	247	44	291	1102	3797	708	Kentucky
21157	154	101	255	71	326	329	213	542	75	617	173	154	327	87	414	1357	7771	1676	Kentucky
21159	63	43	106	13	119	120	75	195	24	219	111	71	182	29	211	549	2315	385	Kentucky
21161	129	66	195	19	214	196	115	311	72	383	124	81	205	57	262	859	3537	630	Kentucky
21163	147	74	221	49	270	279	120	399	63	462	172	83	255	29	284	1016	5108	764	Kentucky
21165	32	22	54	14	68	80	53	133	34	167	23	18	41	6	47	282	1570	282	Kentucky
21167	163	80	243	67	310	194	131	325	45	370	129	100	229	49	278	958	4676	902	Kentucky
21169	73	50	123	49	172	161	79	240	40	280	84	48	132	20	152	604	2122	453	Kentucky
21171	100	93	193	48	241	134	76	210	30	240	34	30	64	29	93	574	2156	455	Kentucky
21173	141	122	263	70	333	338	203	541	90	631	250	106	356	63	419	1383	5210	919	Kentucky
21175	81	44	125	17	142	200	87	287	41	328	108	61	169	38	207	677	2785	426	Kentucky
21177	175	129	304	76	380	335	195	530	90	620	143	108	251	76	327	1327	6574	1443	Kentucky
21179	362	198	560	79	639	612	325	937	162	1099	422	245	667	99	766	2504	8810	1577	Kentucky
21181	48	26	74	27	101	95	58	153	26	179	76	42	118	13	131	411	1431	292	Kentucky
21183	163	115	278	60	338	236	153	389	96	485	142	91	233	30	263	1086	5391	855	Kentucky
21185	393	218	611	150	761	394	199	593	77	670	381	205	586	96	682	2113	11014	1379	Kentucky
21187	54	21	75	17	92	113	60	173	23	196	53	25	78	19	97	385	2429	478	Kentucky
21189	38	34	72	21	93	86	43	129	17	146	42	24	66	11	77	316	1230	157	Kentucky
21191	78	36	114	14	128	132	63	195	34	229	79	39	118	20	138	495	2976	352	Kentucky
21193	204	136	340	90	430	493	266	759	81	840	542	259	801	119	920	2190	5371	815	Kentucky
21195	267	153	420	68	488	673	410	1083	161	1244	529	315	844	171	1015	2747	12888	1980	Kentucky
21197	62	55	117	39	156	186	104	290	47	337	115	70	185	35	220	713	2397	356	Kentucky
21199	297	214	511	146	657	781	410	1191	190	1381	503	311	814	167	981	3019	14070	3072	Kentucky
21201	12	15	27	20	47	22	9	31	3	34	9	3	12	4	16	97	411	69	Kentucky
21203	89	64	153	49	202	204	104	308	42	350	70	28	98	8	106	658	3332	772	Kentucky
21205	135	53	188	24	212	205	101	306	67	373	102	65	167	42	209	794	3844	814	Kentucky
21207	115	91	206	65	271	232	137	369	51	420	121	71	192	51	243	934	3959	806	Kentucky
21209	271	126	397	77	474	483	238	721	110	831	477	239	716	103	819	2124	8012	1448	Kentucky
21211	236	155	391	98	489	324	172	496	111	607	346	187	533	98	631	1727	9003	1503	Kentucky
21213	140	113	253	67	320	226	109	335	57	392	206	97	303	44	347	1059	3888	528	Kentucky
21215	97	50	147	24	171	163	63	226	29	255	136	84	220	29	249	675	3524	429	Kentucky
21217	215	130	345	118	463	401	207	608	102	710	272	191	463	107	570	1743	4937	1079	Kentucky
21219	66	41	107	20	127	127	69	196	31	227	52	24	76	10	86	440	2569	298	Kentucky
21221	112	95	207	50	257	154	102	256	54	310	124	79	203	36	239	806	3892	766	Kentucky
21223	36	32	68	18	86	83	43	126	21	147	56	43	99	21	120	353	1763	282	Kentucky
21225	116	74	190	39	229	157	103	260	48	308	92	44	136	23	159	696	2980	435	Kentucky
21227	800	449	1249	342	1591	1284	734	2018	352	2370	1046	659	1705	339	2044	6005	20154	3439	Kentucky
21229	129	67	196	80	276	148	83	231	45	276	112	72	184	45	229	781	2208	628	Kentucky
21231	120	69	189	33	222	227	116	343	65	408	167	95	262	39	301	931	4581	970	Kentucky
21233	97	47	144	43	187	181	71	252	45	297	76	56	132	18	150	634	2825	542	Kentucky
21235	237	168	405	138	543	507	269	776	148	924	315	210	525	130	655	2122	6187	1374	Kentucky
21237	36	25	61	18	79	95	67	162	18	180	102	51	153	27	180	439	1548	371	Kentucky
21239	140	65	205	33	238	253	159	412	58	470	305	194	499	74	573	1281	6084	981	Kentucky
22001	626	371	997	309	1306	607	301	908	133	1041	501	306	807	189	996	3343	11538	2398	Louisiana
22003	322	194	516	152	668	276	134	410	70	480	241	122	363	56	419	1567	4297	717	Louisiana
22005	824	453	1277	207	1484	1261	614	1875	211	2086	968	508	1476	237	1713	5283	17914	3015	Louisiana
22007	196	115	311	57	368	318	144	462	64	526	197	109	306	63	369	1263	4675	848	Louisiana
22009	381	227	608	206	814	490	250	740	109	849	376	250	626	173	799	2462	7875	1361	Louisiana
22011	289	195	484	119	603	420	230	650	81	731	297	162	459	92	551	1885	6651	1319	Louisiana
22013	161	103	264	79	343	163	110	273	37	310	153	96	249	54	303	956	3073	614	Louisiana
22015	1023	654	1677	467	2144	1255	595	1850	265	2115	1397	760	2157	456	2613	6872	21425	4051	Louisiana
22017	2454	1491	3945	1031	4976	2590	1322	3912	698	4610	2382	1439	3821	862	4683	14269	47557	10600	Louisiana
22019	1747	1012	2759	662	3421	2324	1125	3449	533	3982	1630	946	2576	553	3129	10532	35673	6332	Louisiana
22021	129	70	199	64	263	91	71	162	19	181	85	63	148	36	184	628	2096	403	Louisiana
22023	53	36	89	11	100	111	35	146	16	162	76	32	108	16	124	386	1571	421	Louisiana
22025	129	75	204	42	246	134	49	183	21	204	105	73	178	35	213	663	2157	324	Louisiana
22027	157	110	267	69	336	150	86	236	35	271	128	95	223	43	266	873	3678	600	Louisiana
22029	199	142	341	76	417	213	108	321	53	374	187	82	269	54	323	1114	4062	731	Louisiana
22031	234	143	377	63	440	346	216	562	96	658	255	153	408	81	489	1587	5519	1208	Louisiana
22033	3011	1541	4552	949	5501	4031	1949	5980	879	6859	3562	1933	5495	1000	6495	18855	75044	13729	Louisiana
22035	109	70	179	36	215	98	46	144	15	159	79	42	121	19	140	514	1038	200	Louisiana
22037	359	176	535	129	664	272	109	381	54	435	188	94	282	41	323	1422	4166	693	Louisiana
22039	336	207	543	127	670	337	179	516	94	610	248	149	397	89	486	1766	6135	1141	Louisiana
22041	311	198	509	166	675	262	133	395	78	473	280	166	446	98	544	1692	4104	765	Louisiana
22043	156	94	250	57	307	226	112	338	52	390	209	110	319	76	395	1092	4232	608	Louisiana
22045	686	377	1063	243	1306	902	446	1348	186	1534	645	343	988	234	1222	4062	12763	2544	Louisiana
22047	388	219	607	99	706	372	159	531	79	610	436	244	680	108	788	2104	6164	1060	Louisiana
22049	184	118	302	102	404	135	82	217	24	241	179	101	280	43	323	968	3641	721	Louisiana
22051	3907	2222	6129	1227	7356	4900	2524	7424	1180	8604	4040	2325	6365	1262	7627	23587	87673	17191	Louisiana
22053	314	187	501	151	652	310	130	440	97	537	252	162	414	124	538	1727	5895	1381	Louisiana
22055	1762	900	2662	499	3161	2126	997	3123	470	3593	1822	963	2785	648	3433	10187	39387	6861	Louisiana
22057	757	439	1196	343	1539	1284	726	2010	335	2345	1069	613	1682	341	2023	5907	18163	3363	Louisiana
22059	152	99	251	71	322	164	91	255	46	301	133	90	223	64	287	910	2965	604	Louisiana
22061	355	204	559	150	709	314	174	488	93	581	396	254	650	127	777	2067	6831	1632	Louisiana
22063	907	598	1505	284	1789	1481	726	2207	267	2474	963	546	1509	286	1795	6058	23448	3457	Louisiana
22065	138	65	203	35	238	101	63	164	33	197	70	49	119	17	136	571	1960	332	Louisiana
22067	323	214	537	135	672	280	151	431	110	541	276	155	431	90	521	1734	5369	1021	Louisiana
22069	372	241	613	146	759	424	224	648	103	751	294	159	453	119	572	2082	7489	1310	Louisiana
22071	2418	1299	3717	791	4508	2941	1417	4358	568	4926	3000	1655	4655	803	5458	14892	71344	12538	Louisiana
22073	1637	971	2608	602	3210	1724	1007	2731	498	3229	1624	992	2616	558	3174	9613	26420	5887	Louisiana
22075	172	91	263	52	315	206	89	295	46	341	171	90	261	61	322	978	3796	719	Louisiana
22077	237	182	419	150	569	232	136	368	62	430	275	158	433	71	504	1503	5170	1218	Louisiana
22079	1030	582	1612	427	2039	1374	707	2081	363	2444	997	580	1577	324	1901	6384	24050	4833	Louisiana
22081	96	69	165	48	213	70	46	116	23	139	74	44	118	18	136	488	1584	552	Louisiana
22083	254	138	392	67	459	267	159	426	79	505	225	155	380	70	450	1414	3822	815	Louisiana
22085	251	179	430	95	525	287	191	478	83	561	196	137	333	70	403	1489	5677	886	Louisiana
22087	294	143	437	63	500	475	206	681	83	764	338	189	527	88	615	1879	7238	1109	Louisiana
22089	473	219	692	136	828	653	304	957	140	1097	475	227	702	116	818	2743	8788	1559	Louisiana
22091	92	68	160	20	180	125	52	177	18	195	96	59	155	25	180	555	2351	339	Louisiana
22093	214	93	307	69	376	231	117	348	50	398	223	127	350	94	444	1218	4466	828	Louisiana
22095	373	199	572	123	695	393	176	569	81	650	344	185	529	80	609	1954	7568	1576	Louisiana
22097	795	543	1338	426	1764	744	341	1085	176	1261	677	340	1017	193	1210	4235	16256	2857	Louisiana
22099	467	277	744	207	951	598	274	872	117	989	445	260	705	126	831	2771	9980	1698	Louisiana
22101	434	272	706	190	896	702	344	1046	135	1181	370	229	599	146	745	2822	10021	1969	Louisiana
22103	1999	1253	3252	731	3983	3391	1796	5187	724	5911	2861	1898	4759	847	5606	15500	52681	9449	Louisiana
22105	1116	652	1768	340	2108	1402	759	2161	318	2479	1047	651	1698	310	2008	6595	24139	3801	Louisiana
22107	49	21	70	8	78	33	20	53	10	63	61	34	95	5	100	241	1189	268	Louisiana
22109	702	405	1107	223	1330	1310	668	1978	334	2312	1004	555	1559	332	1891	5533	20237	3220	Louisiana
22111	296	172	468	90	558	284	142	426	86	512	283	173	456	114	570	1640	5150	1272	Louisiana
22113	465	297	762	229	991	726	345	1071	172	1243	500	297	797	187	984	3218	10892	2356	Louisiana
22115	303	206	509	136	645	435	269	704	128	832	327	171	498	103	601	2078	6851	1343	Louisiana
22117	455	324	779	184	963	568	297	865	117	982	447	347	794	187	981	2926	9945	1608	Louisiana
22119	363	246	609	203	812	486	285	771	151	922	490	270	760	165	925	2659	8521	1602	Louisiana
22121	219	87	306	43	349	294	152	446	52	498	232	109	341	44	385	1232	4557	715	Louisiana
22123	149	104	253	81	334	152	94	246	48	294	178	116	294	63	357	985	2161	587	Louisiana
22125	178	110	288	26	314	116	31	147	19	166	86	61	147	20	167	647	2729	357	Louisiana
22127	169	108	277	69	346	145	78	223	61	284	154	96	250	42	292	922	2895	614	Louisiana
23001	337	166	503	169	672	1080	605	1685	415	2100	707	437	1144	316	1460	4232	21986	4448	Maine
23003	122	82	204	93	297	682	354	1036	227	1263	794	595	1389	464	1853	3413	17028	4620	Maine
23005	778	450	1228	447	1675	1815	931	2746	683	3429	2241	1265	3506	986	4492	9596	60531	13205	Maine
23007	63	41	104	39	143	344	199	543	132	675	230	138	368	88	456	1274	7327	1735	Maine
23009	90	48	138	59	197	379	222	601	106	707	392	254	646	141	787	1691	15581	2973	Maine
23011	246	173	419	100	519	1074	578	1652	440	2092	950	543	1493	451	1944	4555	27793	5653	Maine
23013	40	36	76	20	96	292	179	471	69	540	362	245	607	151	758	1394	11439	2451	Maine
23015	40	29	69	8	77	282	152	434	58	492	286	198	484	114	598	1167	10387	2186	Maine
23017	187	114	301	104	405	636	350	986	206	1192	482	312	794	149	943	2540	14983	3147	Maine
23019	282	159	441	103	544	1363	708	2071	547	2618	1184	740	1924	490	2414	5576	32590	6641	Maine
23021	21	16	37	3	40	201	114	315	85	400	125	81	206	37	243	683	5075	910	Maine
23023	62	27	89	6	95	277	133	410	84	494	294	166	460	115	575	1164	9159	1959	Maine
23025	95	98	193	66	259	505	262	767	137	904	423	284	707	163	870	2033	12760	2288	Maine
23027	56	42	98	29	127	341	179	520	77	597	257	196	453	72	525	1249	10795	1661	Maine
23029	66	39	105	13	118	261	133	394	90	484	206	126	332	96	428	1030	8942	1591	Maine
23031	754	358	1112	402	1514	1900	880	2780	551	3331	1955	1140	3095	596	3691	8536	48426	10372	Maine
24001	744	553	1297	502	1799	765	489	1254	282	1536	849	481	1330	261	1591	4926	14994	3959	Maryland
24003	2371	1146	3517	829	4346	3891	1921	5812	1069	6881	5212	2379	7591	1121	8712	19939	100735	19291	Maryland
24005	4533	2511	7044	2108	9152	6235	3284	9519	1895	11414	8000	3893	11893	2121	14014	34580	161259	38054	Maryland
24009	340	127	467	74	541	647	277	924	148	1072	729	256	985	121	1106	2719	17410	2649	Maryland
24011	135	78	213	50	263	277	158	435	98	533	364	166	530	89	619	1415	6427	1292	Maryland
24013	762	458	1220	447	1667	1537	739	2276	406	2682	1561	674	2235	371	2606	6955	33230	7170	Maryland
24015	550	363	913	221	1134	830	438	1268	212	1480	965	422	1387	222	1609	4223	20757	3334	Maryland
24017	357	185	542	128	670	560	281	841	133	974	1222	529	1751	205	1956	3600	25900	4024	Maryland
24019	225	106	331	81	412	410	190	600	110	710	439	245	684	110	794	1916	7511	1562	Maryland
24021	1061	577	1638	460	2098	2028	960	2988	536	3524	2312	1067	3379	542	3921	9543	43907	8692	Maryland
24023	109	80	189	69	258	336	231	567	143	710	338	198	536	102	638	1606	7358	1610	Maryland
24025	1088	543	1631	388	2019	1997	1013	3010	517	3527	2664	1201	3865	585	4450	9996	49208	9204	Maryland
24027	823	341	1164	372	1536	1365	630	1995	372	2367	2554	1203	3757	571	4328	8231	53548	9790	Maryland
24029	114	75	189	59	248	141	84	225	54	279	190	91	281	59	340	867	5284	1408	Maryland
24031	3957	2036	5993	2204	8197	5272	2608	7880	1570	9450	9137	4336	13473	2134	15607	33254	183963	42489	Maryland
24033	4636	2223	6859	1220	8079	5731	3017	8748	1186	9934	7443	3292	10735	1345	12080	30093	150332	25549	Maryland
24035	201	134	335	64	399	473	208	681	96	777	490	262	752	96	848	2024	11241	2062	Maryland
24037	373	258	631	229	860	833	355	1188	169	1357	1069	454	1523	222	1745	3962	18228	3218	Maryland
24039	203	117	320	102	422	308	150	458	75	533	283	166	449	99	548	1503	4800	933	Maryland
24041	142	92	234	58	292	248	122	370	72	442	452	226	678	136	814	1548	10611	3180	Maryland
24043	1045	687	1732	506	2238	1651	913	2564	464	3028	1474	689	2163	335	2498	7764	28954	6428	Maryland
24045	535	334	869	198	1067	739	432	1171	238	1409	1111	559	1670	284	1954	4430	18351	3905	Maryland
24047	332	229	561	165	726	740	480	1220	248	1468	818	564	1382	268	1650	3844	15241	3823	Maryland
24510	3215	1569	4784	989	5773	4464	2058	6522	1066	7588	4800	2198	6998	1082	8080	21441	102442	19968	Maryland
25001	966	602	1568	697	2265	2747	1386	4133	879	5012	2585	1694	4279	1271	5550	12827	67719	17068	Massachusetts
25003	420	288	708	331	1039	1196	639	1835	400	2235	1862	1150	3012	708	3720	6994	31926	7767	Massachusetts
25005	4267	2434	6701	2517	9218	6593	3208	9801	1883	11684	5481	2777	8258	2063	10321	31223	108413	25263	Massachusetts
25007	44	16	60	10	70	168	59	227	24	251	163	105	268	45	313	634	4892	855	Massachusetts
25009	6475	3399	9874	3239	13113	8205	3627	11832	2159	13991	7810	4069	11879	2886	14765	41869	150300	36201	Massachusetts
25011	201	114	315	169	484	422	229	651	90	741	723	416	1139	241	1380	2605	18320	3362	Massachusetts
25013	2902	1731	4633	1922	6555	5129	2436	7565	1273	8838	5612	2800	8412	1896	10308	25701	89135	20741	Massachusetts
25015	497	304	801	321	1122	1112	532	1644	297	1941	1472	819	2291	466	2757	5820	32068	6372	Massachusetts
25017	8606	4699	13305	5523	18828	11434	4986	16420	3161	19581	13362	6711	20073	5054	25127	63536	276644	65385	Massachusetts
25019	32	9	41	5	46	96	36	132	9	141	101	58	159	32	191	378	2163	439	Massachusetts
25021	3774	2002	5776	2490	8266	5855	2510	8365	1669	10034	6275	3148	9423	2338	11761	30061	131378	32847	Massachusetts
25023	3435	1917	5352	1905	7257	5733	2734	8467	1460	9927	5015	2673	7688	1816	9504	26688	109933	21232	Massachusetts
25025	5320	2888	8208	2528	10736	5458	2524	7982	1404	9386	6194	3039	9233	1915	11148	31270	110951	24666	Massachusetts
25027	5046	2778	7824	3212	11036	7894	3422	11316	2081	13397	7493	3625	11118	2573	13691	38124	152422	32372	Massachusetts
26001	55	32	87	27	114	140	100	240	61	301	49	40	89	17	106	521	3997	968	Michigan
26003	33	34	67	6	73	41	25	66	11	77	83	46	129	34	163	313	2623	516	Michigan
26005	606	367	973	238	1211	1142	558	1700	284	1984	936	494	1430	309	1739	4934	23395	3925	Michigan
26007	163	144	307	99	406	197	99	296	104	400	252	185	437	102	539	1345	7186	1937	Michigan
26009	86	57	143	29	172	224	139	363	90	453	165	101	266	83	349	974	7347	1403	Michigan
26011	86	65	151	62	213	212	114	326	71	397	132	75	207	49	256	866	4504	772	Michigan
26013	57	58	115	53	168	85	67	152	31	183	51	44	95	10	105	456	2115	372	Michigan
26015	386	231	617	115	732	676	316	992	152	1144	404	208	612	156	768	2644	13076	2906	Michigan
26017	651	467	1118	341	1459	728	404	1132	269	1401	430	278	708	153	861	3721	23806	5167	Michigan
26019	103	77	180	63	243	156	104	260	48	308	142	96	238	55	293	844	5229	1116	Michigan
26021	1203	719	1922	551	2473	1554	855	2409	461	2870	1285	767	2052	491	2543	7886	33091	8478	Michigan
26023	435	324	759	152	911	334	141	475	75	550	562	298	860	150	1010	2471	9300	1688	Michigan
26025	767	543	1310	357	1667	1170	609	1779	435	2214	1169	734	1903	369	2272	6153	27116	5901	Michigan
26027	372	212	584	121	705	465	233	698	111	809	346	186	532	119	651	2165	12961	2159	Michigan
26029	143	63	206	29	235	218	148	366	73	439	191	105	296	59	355	1029	7405	1466	Michigan
26031	116	85	201	61	262	173	114	287	54	341	227	189	416	114	530	1133	7761	1660	Michigan
26033	159	84	243	33	276	170	99	269	64	333	272	131	403	87	490	1099	7709	1697	Michigan
26035	160	136	296	115	411	450	258	708	128	836	248	145	393	64	457	1704	8152	1588	Michigan
26037	353	203	556	153	709	675	376	1051	180	1231	550	375	925	184	1109	3049	15505	3136	Michigan
26039	80	58	138	43	181	165	70	235	39	274	106	53	159	33	192	647	4221	768	Michigan
26041	384	244	628	183	811	380	244	624	102	726	297	215	512	145	657	2194	9754	2171	Michigan
26043	262	149	411	171	582	235	119	354	68	422	210	160	370	80	450	1454	6556	1479	Michigan
26045	577	391	968	258	1226	1113	622	1735	289	2024	950	573	1523	319	1842	5092	23279	4590	Michigan
26047	180	101	281	85	366	307	156	463	65	528	203	146	349	108	457	1351	8454	1575	Michigan
26049	1815	1249	3064	805	3869	2845	1470	4315	826	5141	3737	1944	5681	902	6583	15593	81402	17721	Michigan
26051	179	161	340	86	426	276	222	498	118	616	233	144	377	72	449	1491	7644	1438	Michigan
26053	114	78	192	63	255	147	85	232	40	272	126	76	202	50	252	779	3964	1056	Michigan
26055	376	226	602	124	726	852	418	1270	241	1511	604	369	973	237	1210	3447	20559	4797	Michigan
26057	176	153	329	151	480	381	237	618	160	778	218	165	383	95	478	1736	7534	2012	Michigan
26059	283	224	507	146	653	380	192	572	107	679	632	351	983	189	1172	2504	10582	1998	Michigan
26061	173	108	281	84	365	290	175	465	92	557	212	142	354	139	493	1415	6858	1529	Michigan
26063	189	140	329	130	459	443	222	665	117	782	236	172	408	113	521	1762	8590	2086	Michigan
26065	601	431	1032	337	1369	1115	584	1699	380	2079	1507	766	2273	322	2595	6043	47397	9098	Michigan
26067	477	230	707	133	840	836	400	1236	218	1454	520	281	801	126	927	3221	12039	1936	Michigan
26069	181	133	314	93	407	348	271	619	113	732	147	109	256	72	328	1467	8123	1795	Michigan
26071	113	91	204	75	279	129	96	225	66	291	126	85	211	46	257	827	3541	989	Michigan
26073	266	168	434	153	587	495	275	770	118	888	347	178	525	101	626	2101	10597	2120	Michigan
26075	430	266	696	314	1010	1439	717	2156	428	2584	1680	986	2666	550	3216	6810	32150	6923	Michigan
26077	1075	668	1743	501	2244	1945	1001	2946	553	3499	1947	1083	3030	579	3609	9352	45621	9529	Michigan
26079	76	55	131	25	156	232	96	328	40	368	142	100	242	57	299	823	4473	676	Michigan
26081	3937	1910	5847	1431	7278	3103	1392	4495	905	5400	6004	2871	8875	1482	10357	23035	105395	22685	Michigan
26083	11	5	16	2	18	32	22	54	11	65	24	9	33	10	43	126	825	140	Michigan
26085	55	48	103	28	131	122	89	211	33	244	74	46	120	29	149	524	3826	722	Michigan
26087	532	325	857	187	1044	859	515	1374	255	1629	890	404	1294	171	1465	4138	19972	3046	Michigan
26089	120	52	172	34	206	210	111	321	76	397	171	109	280	78	358	961	7365	1478	Michigan
26091	626	336	962	164	1126	1255	697	1952	326	2278	710	441	1151	260	1411	4815	21619	4184	Michigan
26093	788	491	1279	226	1505	2310	1122	3432	576	4008	1320	670	1990	334	2324	7837	40531	6813	Michigan
26095	61	16	77	4	81	40	24	64	9	73	72	37	109	32	141	295	1565	277	Michigan
26097	55	27	82	12	94	75	48	123	27	150	137	97	234	49	283	527	3311	728	Michigan
26099	1064	770	1834	717	2551	6482	2649	9131	1645	10776	6589	3148	9737	1369	11106	24433	170709	38201	Michigan
26101	102	56	158	25	183	235	127	362	46	408	157	88	245	79	324	915	6981	1420	Michigan
26103	338	230	568	131	699	413	211	624	102	726	197	103	300	52	352	1777	14603	3045	Michigan
26105	118	77	195	57	252	350	209	559	124	683	269	151	420	97	517	1452	7780	1557	Michigan
26107	155	117	272	68	340	418	253	671	135	806	256	163	419	89	508	1654	9377	1515	Michigan
26109	192	130	322	113	435	231	122	353	70	423	160	117	277	66	343	1201	6226	1421	Michigan
26111	443	285	728	157	885	836	420	1256	252	1508	641	320	961	203	1164	3557	16891	4100	Michigan
26113	74	73	147	27	174	170	102	272	62	334	112	56	168	29	197	705	3689	649	Michigan
26115	926	574	1500	386	1886	1437	772	2209	328	2537	1554	847	2401	429	2830	7253	32020	6162	Michigan
26117	341	215	556	132	688	830	421	1251	244	1495	367	194	561	163	724	2907	12895	2634	Michigan
26119	63	42	105	28	133	95	41	136	35	171	89	66	155	38	193	497	3317	655	Michigan
26121	529	458	987	347	1334	1247	649	1896	332	2228	2085	1075	3160	570	3730	7292	34085	7432	Michigan
26123	295	231	526	126	652	632	372	1004	199	1203	387	193	580	120	700	2555	10884	2143	Michigan
26125	1904	1511	3415	1566	4981	7587	3572	11159	2023	13182	11764	4739	16503	2127	18630	36793	246081	51135	Michigan
26127	212	118	330	61	391	352	182	534	74	608	172	108	280	65	345	1344	6532	1155	Michigan
26129	155	99	254	65	319	316	191	507	95	602	149	91	240	48	288	1209	6204	1250	Michigan
26131	51	44	95	35	130	60	36	96	18	114	33	31	64	15	79	323	2328	454	Michigan
26133	132	71	203	41	244	312	154	466	84	550	124	84	208	61	269	1063	5636	1057	Michigan
26135	54	42	96	33	129	127	79	206	32	238	37	27	64	15	79	446	2677	464	Michigan
26137	133	61	194	44	238	305	167	472	77	549	167	102	269	48	317	1104	5738	1100	Michigan
26139	1396	850	2246	693	2939	2705	1438	4143	848	4991	2355	1184	3539	696	4235	12165	48866	11468	Michigan
26141	104	63	167	49	216	102	64	166	35	201	59	60	119	49	168	585	4354	896	Michigan
26143	178	139	317	72	389	317	198	515	92	607	172	112	284	64	348	1344	8703	1746	Michigan
26145	1216	843	2059	692	2751	1289	731	2020	405	2425	794	511	1305	259	1564	6740	40592	9599	Michigan
26147	772	503	1275	321	1596	1583	866	2449	456	2905	2060	1032	3092	547	3639	8140	35255	6453	Michigan
26149	395	244	639	163	802	413	172	585	89	674	674	328	1002	160	1162	2638	12247	2507	Michigan
26151	104	47	151	39	190	497	285	782	168	950	376	184	560	126	686	1826	10122	1946	Michigan
26153	43	32	75	14	89	52	30	82	16	98	69	44	113	35	148	335	2615	441	Michigan
26155	327	221	548	153	701	833	460	1293	244	1537	446	284	730	137	867	3105	14512	3210	Michigan
26157	289	233	522	149	671	669	391	1060	225	1285	349	191	540	126	666	2622	12544	2485	Michigan
26159	424	259	683	195	878	734	345	1079	187	1266	620	351	971	157	1128	3272	16774	2963	Michigan
26161	1187	685	1872	487	2359	2117	1015	3132	522	3654	2069	1203	3272	604	3876	9889	60686	11697	Michigan
26163	6140	3381	9521	2645	12166	10823	5149	15972	2923	18895	12676	6082	18758	3053	21811	52872	315772	66937	Michigan
26165	138	101	239	47	286	321	186	507	81	588	207	127	334	83	417	1291	7373	1647	Michigan
27001	201	143	344	85	429	217	140	357	92	449	126	96	222	81	303	1181	5535	1217	Minnesota
27003	2951	1435	4386	1032	5418	3888	1598	5486	733	6219	2850	1343	4193	698	4891	16528	62199	10066	Minnesota
27005	393	207	600	136	736	472	268	740	119	859	322	197	519	165	684	2279	8153	1561	Minnesota
27007	307	218	525	183	708	537	332	869	158	1027	325	210	535	132	667	2402	8280	2092	Minnesota
27009	420	263	683	236	919	476	219	695	156	851	371	189	560	150	710	2480	6578	1554	Minnesota
27011	64	31	95	35	130	81	39	120	25	145	57	34	91	43	134	409	1311	457	Minnesota
27013	355	167	522	180	702	575	309	884	187	1071	472	313	785	217	1002	2775	10549	2510	Minnesota
27015	262	126	388	155	543	361	205	566	108	674	234	170	404	130	534	1751	5592	1595	Minnesota
27017	293	165	458	145	603	259	154	413	123	536	389	194	583	158	741	1880	6922	1687	Minnesota
27019	590	212	802	164	966	1024	392	1416	227	1643	781	333	1114	205	1319	3928	15387	3165	Minnesota
27021	332	213	545	135	680	465	277	742	111	853	327	203	530	103	633	2166	8605	1537	Minnesota
27023	161	89	250	136	386	119	69	188	50	238	114	66	180	72	252	876	2558	767	Minnesota
27025	459	225	684	149	833	630	274	904	171	1075	429	245	674	126	800	2708	10406	1939	Minnesota
27027	531	245	776	276	1052	485	205	690	124	814	561	288	849	224	1073	2939	8857	2386	Minnesota
27029	115	60	175	56	231	112	66	178	45	223	53	36	89	18	107	561	1919	526	Minnesota
27031	12	4	16	7	23	30	25	55	4	59	39	20	59	5	64	146	1651	286	Minnesota
27033	141	95	236	100	336	132	76	208	55	263	97	52	149	50	199	798	2510	826	Minnesota
27035	660	383	1043	267	1310	890	539	1429	287	1716	595	443	1038	315	1353	4379	16406	3586	Minnesota
27037	2829	1373	4202	1072	5274	3876	1568	5444	903	6347	3656	1787	5443	1071	6514	18135	72723	13838	Minnesota
27039	99	45	144	33	177	217	112	329	70	399	185	120	305	77	382	958	3741	670	Minnesota
27041	452	307	759	280	1039	498	281	779	177	956	347	258	605	207	812	2807	8975	2536	Minnesota
27043	136	81	217	83	300	227	106	333	69	402	144	80	224	88	312	1014	3343	987	Minnesota
27045	174	89	263	70	333	227	141	368	82	450	182	148	330	79	409	1192	4659	1324	Minnesota
27047	261	105	366	111	477	520	237	757	177	934	317	226	543	162	705	2116	6786	2168	Minnesota
27049	409	185	594	219	813	643	304	947	177	1124	516	332	848	234	1082	3019	9900	2627	Minnesota
27051	73	35	108	13	121	93	46	139	32	171	39	44	83	27	110	402	1455	386	Minnesota
27053	7747	3901	11648	3698	15346	9638	3981	13619	2239	15858	9879	5185	15064	3237	18301	49505	208405	44121	Minnesota
27055	191	87	278	83	361	206	117	323	54	377	189	112	301	88	389	1127	4417	1147	Minnesota
27057	236	149	385	102	487	312	170	482	76	558	184	153	337	82	419	1464	5875	1331	Minnesota
27059	294	167	461	157	618	461	197	658	145	803	279	143	422	95	517	1938	7296	1651	Minnesota
27061	362	208	570	175	745	638	386	1024	206	1230	426	257	683	192	875	2850	11819	2536	Minnesota
27063	120	49	169	47	216	115	48	163	41	204	68	36	104	33	137	557	2211	733	Minnesota
27065	127	85	212	84	296	209	109	318	64	382	136	77	213	58	271	949	3823	910	Minnesota
27067	652	335	987	325	1312	549	254	803	168	971	360	206	566	166	732	3015	8976	2115	Minnesota
27069	44	34	78	58	136	62	26	88	20	108	25	16	41	13	54	298	1086	332	Minnesota
27071	90	60	150	27	177	144	87	231	55	286	159	86	245	69	314	777	3267	943	Minnesota
27073	87	64	151	79	230	81	67	148	36	184	76	51	127	42	169	583	1763	594	Minnesota
27075	81	42	123	47	170	100	66	166	42	208	112	54	166	46	212	590	2977	728	Minnesota
27077	22	16	38	9	47	59	26	85	13	98	26	21	47	19	66	211	992	228	Minnesota
27079	209	89	298	83	381	320	141	461	109	570	151	99	250	70	320	1271	5660	1147	Minnesota
27081	73	35	108	25	133	60	36	96	41	137	34	22	56	33	89	359	1274	507	Minnesota
27083	362	157	519	150	669	260	126	386	89	475	193	137	330	98	428	1572	4383	1172	Minnesota
27085	404	246	650	167	817	461	263	724	184	908	340	223	563	151	714	2439	7270	1889	Minnesota
27087	53	28	81	14	95	61	33	94	19	113	56	34	90	10	100	308	1081	252	Minnesota
27089	88	60	148	57	205	129	73	202	35	237	58	27	85	24	109	551	2099	597	Minnesota
27091	229	138	367	108	475	323	174	497	160	657	205	141	346	125	471	1603	4634	1452	Minnesota
27093	230	141	371	133	504	331	207	538	107	645	174	78	252	72	324	1473	5122	1194	Minnesota
27095	287	157	444	151	595	411	221	632	147	779	194	107	301	71	372	1746	5451	1224	Minnesota
27097	428	257	685	189	874	485	241	726	155	881	303	172	475	138	613	2368	7095	1833	Minnesota
27099	303	162	465	158	623	381	196	577	108	685	368	243	611	172	783	2091	7623	2227	Minnesota
27101	126	59	185	48	233	88	75	163	46	209	72	36	108	57	165	607	2124	663	Minnesota
27103	195	113	308	121	429	280	154	434	79	513	253	161	414	112	526	1468	6378	1355	Minnesota
27105	353	160	513	129	642	193	84	277	46	323	133	92	225	43	268	1233	3912	1107	Minnesota
27107	60	29	89	16	105	52	45	97	20	117	40	30	70	30	100	322	1450	448	Minnesota
27109	864	451	1315	308	1623	1281	615	1896	291	2187	1728	985	2713	658	3371	7181	25951	6912	Minnesota
27111	601	332	933	280	1213	804	475	1279	306	1585	445	358	803	214	1017	3815	14739	3931	Minnesota
27113	135	65	200	52	252	179	86	265	55	320	123	72	195	60	255	827	2837	722	Minnesota
27115	310	151	461	88	549	406	181	587	96	683	263	134	397	69	466	1698	6899	1416	Minnesota
27117	137	79	216	87	303	97	51	148	38	186	59	37	96	52	148	637	1925	663	Minnesota
27119	363	202	565	206	771	297	160	457	77	534	279	175	454	137	591	1896	6321	1664	Minnesota
27121	100	66	166	35	201	225	78	303	78	381	143	114	257	104	361	943	2797	710	Minnesota
27123	3441	1896	5337	1673	7010	3777	1738	5515	993	6508	4131	2198	6329	1473	7802	21320	90026	20586	Minnesota
27125	47	16	63	21	84	47	29	76	15	91	30	13	43	16	59	234	892	236	Minnesota
27127	186	86	272	125	397	180	94	274	54	328	106	66	172	57	229	954	3282	1003	Minnesota
27129	199	100	299	110	409	185	84	269	50	319	134	75	209	60	269	997	3197	964	Minnesota
27131	507	238	745	171	916	589	314	903	206	1109	400	224	624	175	799	2824	11831	2599	Minnesota
27133	162	77	239	77	316	88	49	137	66	203	53	55	108	44	152	671	1917	590	Minnesota
27135	194	103	297	104	401	221	79	300	54	354	127	56	183	45	228	983	3065	782	Minnesota
27137	1412	783	2195	723	2918	1975	978	2953	568	3521	1920	1245	3165	711	3876	10315	44137	9589	Minnesota
27139	918	410	1328	329	1657	1398	538	1936	248	2184	1006	503	1509	282	1791	5632	19706	3699	Minnesota
27141	613	344	957	172	1129	980	398	1378	203	1581	631	260	891	132	1023	3733	13349	2430	Minnesota
27143	126	80	206	48	254	216	104	320	84	404	101	52	153	49	202	860	2940	825	Minnesota
27145	1729	888	2617	667	3284	1862	885	2747	472	3219	1420	759	2179	449	2628	9131	26899	6262	Minnesota
27147	248	103	351	78	429	448	207	655	116	771	317	193	510	173	683	1883	6702	1952	Minnesota
27149	67	32	99	37	136	121	57	178	37	215	104	68	172	62	234	585	1678	540	Minnesota
27151	109	48	157	62	219	120	63	183	27	210	57	41	98	43	141	570	2034	687	Minnesota
27153	313	165	478	121	599	392	228	620	119	739	208	140	348	83	431	1769	6086	1203	Minnesota
27155	35	29	64	17	81	59	24	83	32	115	34	16	50	35	85	281	748	324	Minnesota
27157	203	88	291	59	350	280	146	426	76	502	220	146	366	91	457	1309	5188	1076	Minnesota
27159	144	119	263	119	382	250	183	433	112	545	131	94	225	101	326	1253	3001	920	Minnesota
27161	157	97	254	50	304	241	100	341	73	414	126	98	224	76	300	1018	3866	868	Minnesota
27163	1741	831	2572	694	3266	2445	1034	3479	584	4063	2358	1201	3559	773	4332	11661	46147	9018	Minnesota
27165	78	35	113	26	139	118	75	193	56	249	92	46	138	37	175	563	2251	783	Minnesota
27167	83	34	117	42	159	84	43	127	27	154	41	22	63	36	99	412	1280	444	Minnesota
27169	342	206	548	179	727	476	200	676	112	788	504	312	816	177	993	2508	9706	2095	Minnesota
27171	1066	533	1599	394	1993	1442	702	2144	390	2534	766	463	1229	321	1550	6077	21244	3522	Minnesota
27173	146	54	200	77	277	144	75	219	41	260	82	49	131	30	161	698	2233	615	Minnesota
28001	68	48	116	32	148			0					0			148	6867	1482	Mississippi
28003	29	17	46	5	51			0				1	1		1	52	7369	1854	Mississippi
28005	25	10	35	5	40			0					0			40	3100	510	Mississippi
28007	51	42	93	43	136			0					0			136	3782	805	Mississippi
28009	7	8	15	2	17	2		2	2	4	2		2	1	3	24	1880	328	Mississippi
28011	109	68	177	28	205	1		1		1			0			206	5781	1015	Mississippi
28013	40	27	67	21	88			0					0			88	2998	706	Mississippi
28015	29	25	54	33	87			0					0			87	2474	545	Mississippi
28017	51	21	72	41	113			0					0			113	3515	624	Mississippi
28019	10	8	18		18			0					0			18	1911	401	Mississippi
28021	30	23	53	15	68			0					0			68	1600	416	Mississippi
28023	39	25	64	26	90	1		1		1	2		2		2	93	3650	716	Mississippi
28025	23	10	33	5	38			0					0			38	4118	851	Mississippi
28027	53	27	80	18	98	1	1	2	2	4	1		1		1	103	4080	872	Mississippi
28029	73	47	120	17	137			0					0			137	5509	1064	Mississippi
28031	54	18	72	24	96			0					0			96	3705	686	Mississippi
28033	157	99	256	59	315	23	19	42	8	50	27	10	37	9	46	411	29235	4604	Mississippi
28035	90	71	161	65	226			0			3		3		3	229	12252	2588	Mississippi
28037	14	4	18		18		1	1		1			0			19	1730	358	Mississippi
28039	49	22	71	11	82		1	1		1		1	1		1	84	4350	619	Mississippi
28041	35	10	45	6	51			0					0			51	2413	393	Mississippi
28043	79	43	122	47	169		1	1		1			0			170	4015	887	Mississippi
28045	66	35	101	17	118			0					0			118	11775	1723	Mississippi
28047	288	193	481	88	569	1	1	2		2	2	2	4	1	5	576	36676	6723	Mississippi
28049	381	212	593	218	811			0			1		1	2	3	814	40739	7700	Mississippi
28051	77	52	129	44	173			0					0			173	3160	634	Mississippi
28053	30	10	40	7	47			0					0			47	1656	329	Mississippi
28057	24	15	39	35	74		1	1		1			0			75	4394	978	Mississippi
28059	243	126	369	70	439	1		1		1	1	1	2		2	442	26556	4997	Mississippi
28061	32	25	57	11	68			0					0			68	3928	744	Mississippi
28063	18	12	30		30			0					0			30	1455	221	Mississippi
28065	18	11	29	5	34			0					0			34	2905	372	Mississippi
28067	146	91	237	95	332			0					0			332	13354	2993	Mississippi
28069	27	24	51	21	72			0					0			72	1836	657	Mississippi
28071	28	35	63	33	96	1		1		1	1	1	2		2	99	8222	1449	Mississippi
28073	60	28	88	16	104	2		2		2			0	1	1	107	10410	1837	Mississippi
28075	156	108	264	113	377	2		2		2	2		2		2	381	14748	3121	Mississippi
28077	49	29	78	12	90			0					0			90	2542	589	Mississippi
28079	64	28	92	20	112			0			1	1	2		2	114	4141	833	Mississippi
28081	97	66	163	72	235	1		1		1			0			236	14682	2881	Mississippi
28083	94	90	184	105	289			0					0			289	4790	1104	Mississippi
28085	84	53	137	71	208			0					0			208	6982	1189	Mississippi
28087	75	46	121	60	181			0					0	1	1	182	10866	2262	Mississippi
28089	164	94	258	169	427			0			2		2		2	429	17480	2896	Mississippi
28091	87	55	142	43	185			0			2	1	3		3	188	5289	1078	Mississippi
28093	51	28	79	21	100	9	5	14	5	19	5	2	7	5	12	131	7728	879	Mississippi
28095	66	64	130	87	217			0					0			217	8085	1875	Mississippi
28097	25	15	40	10	50		1	1	1	2			0			52	2403	459	Mississippi
28099	119	72	191	36	227			0					0			227	5174	1200	Mississippi
28101	40	20	60	14	74			0				1	1		1	75	3869	900	Mississippi
28103	39	20	59	23	82			0					0			82	2034	467	Mississippi
28105	80	49	129	41	170			0					0			170	6591	1368	Mississippi
28107	46	28	74	17	91	5	1	6		6		2	2	1	3	100	6592	1289	Mississippi
28109	78	66	144	53	197			0					0			197	12193	2152	Mississippi
28111	17	7	24		24			0					0			24	2476	522	Mississippi
28113	133	62	195	38	233			0					0			233	7444	1362	Mississippi
28115	40	19	59	11	70			0					0			70	5780	1056	Mississippi
28117	12	13	25	20	45			0			1		1		1	46	5295	979	Mississippi
28119	11	6	17		17	1		1		1			0			18	1392	283	Mississippi
28121	160	97	257	61	318			0					0	1	1	319	26829	5564	Mississippi
28123	87	42	129	23	152			0					0			152	5436	904	Mississippi
28125	20	14	34	12	46			0				1	1		1	47	985	129	Mississippi
28127	60	42	102	53	155			0					0			155	5450	1207	Mississippi
28129	25	25	50	22	72	1		1		1			0			73	3373	706	Mississippi
28131	29	20	49	13	62			0					0	1	1	63	3865	692	Mississippi
28133	127	82	209	30	239		1	1		1	2	1	3	1	4	244	3935	849	Mississippi
28135	48	25	73	18	91			0	1	1			0			92	2384	492	Mississippi
28137	54	31	85	29	114	6		6		6	8	2	10		10	130	5456	898	Mississippi
28139	25	15	40	12	52	1		1		1	1	1	2		2	55	4269	562	Mississippi
28141	38	47	85	56	141	1	1	2		2		1	1		1	144	4555	962	Mississippi
28143	25	6	31	13	44		1	1		1	2		2	2	4	49	1727	125	Mississippi
28145	50	36	86	31	117	2		2		2			0			119	5480	1082	Mississippi
28147	53	41	94	43	137			0			1	1	2		2	139	3186	686	Mississippi
28149	96	59	155	66	221	1		1		1			0			222	9841	1450	Mississippi
28151	211	90	301	67	368	1		1		1	1	1	2		2	371	9119	1436	Mississippi
28153	42	51	93	31	124			0					0			124	4224	726	Mississippi
28155	26	19	45	27	72			0					0			72	2307	265	Mississippi
28157	20	12	32	6	38			0					0			38	1659	319	Mississippi
28159	39	25	64	37	101			0					0			101	4259	816	Mississippi
28161	37	20	57	17	74		1	1		1			0			75	2801	616	Mississippi
28163	60	38	98	22	120			0				1	1		1	121	4409	786	Mississippi
29001	195	108	303	89	392	214	110	324	87	411	174	97	271	47	318	1121	3725	1064	Missouri
29003	220	122	342	72	414	241	128	369	52	421	143	104	247	82	329	1164	3690	907	Missouri
29005	75	50	125	31	156	75	49	124	21	145	68	40	108	18	126	427	1332	379	Missouri
29007	272	166	438	205	643	196	110	306	70	376	155	87	242	83	325	1344	5336	1090	Missouri
29009	330	256	586	145	731	315	193	508	104	612	213	158	371	115	486	1829	8791	1660	Missouri
29011	141	116	257	77	334	191	111	302	65	367	124	88	212	69	281	982	2777	551	Missouri
29013	145	109	254	70	324	230	121	351	58	409	121	83	204	82	286	1019	3610	780	Missouri
29015	259	210	469	141	610	282	187	469	123	592	240	181	421	91	512	1714	6371	1246	Missouri
29017	147	95	242	57	299	113	63	176	40	216	92	54	146	12	158	673	2901	475	Missouri
29019	1034	543	1577	408	1985	1072	512	1584	298	1882	1254	737	1991	390	2381	6248	26429	4903	Missouri
29021	986	588	1574	382	1956	915	515	1430	295	1725	905	507	1412	295	1707	5388	16505	3608	Missouri
29023	477	310	787	206	993	426	295	721	126	847	303	179	482	124	606	2446	9527	1874	Missouri
29025	88	67	155	50	205	96	53	149	32	181	55	39	94	26	120	506	1987	482	Missouri
29027	461	267	728	114	842	423	195	618	92	710	380	196	576	120	696	2248	9069	1350	Missouri
29029	634	467	1101	189	1290	535	351	886	119	1005	390	321	711	189	900	3195	14310	2387	Missouri
29031	931	626	1557	506	2063	614	401	1015	271	1286	574	384	958	266	1224	4573	14739	3266	Missouri
29033	113	67	180	79	259	127	78	205	42	247	50	53	103	28	131	637	2026	574	Missouri
29035	73	63	136	19	155	96	36	132	20	152	42	29	71	15	86	393	1377	234	Missouri
29037	772	520	1292	296	1588	1126	612	1738	389	2127	921	535	1456	380	1836	5551	19995	4412	Missouri
29039	95	106	201	47	248	176	105	281	74	355	137	101	238	62	300	903	3475	654	Missouri
29041	107	45	152	35	187	97	41	138	32	170	58	40	98	56	154	511	1774	587	Missouri
29043	717	380	1097	297	1394	855	473	1328	211	1539	764	454	1218	266	1484	4417	15495	3149	Missouri
29045	70	46	116	62	178	96	61	157	35	192	37	27	64	16	80	450	1575	372	Missouri
29047	1560	950	2510	709	3219	2061	1045	3106	517	3623	1863	1147	3010	596	3606	10448	41210	8242	Missouri
29049	183	138	321	156	477	240	116	356	73	429	145	80	225	52	277	1183	4346	956	Missouri
29051	1060	562	1622	371	1993	677	424	1101	199	1300	654	388	1042	226	1268	4561	15376	2788	Missouri
29053	218	127	345	84	429	160	117	277	108	385	95	85	180	49	229	1043	3531	722	Missouri
29055	298	204	502	133	635	248	157	405	75	480	178	127	305	92	397	1512	5066	1272	Missouri
29057	80	40	120	48	168	66	34	100	34	134	62	53	115	30	145	447	1867	526	Missouri
29059	168	112	280	88	368	256	117	373	69	442	163	98	261	74	335	1145	4158	899	Missouri
29061	82	61	143	29	172	99	58	157	32	189	69	46	115	28	143	504	1884	410	Missouri
29063	153	90	243	73	316	98	47	145	39	184	62	43	105	25	130	630	2277	645	Missouri
29065	156	113	269	74	343	207	102	309	72	381	122	84	206	47	253	977	3477	837	Missouri
29067	114	102	216	84	300	179	124	303	54	357	106	71	177	35	212	869	3643	758	Missouri
29069	394	273	667	144	811	275	146	421	86	507	289	210	499	117	616	1934	5943	1344	Missouri
29071	1183	674	1857	530	2387	1297	584	1881	306	2187	981	560	1541	273	1814	6388	21426	4059	Missouri
29073	174	120	294	98	392	202	100	302	77	379	143	89	232	85	317	1088	3804	754	Missouri
29075	98	58	156	66	222	113	69	182	55	237	68	46	114	31	145	604	1203	446	Missouri
29077	2203	1450	3653	1031	4684	2391	1476	3867	852	4719	2466	1545	4011	1062	5073	14476	52171	12055	Missouri
29079	132	82	214	86	300	131	104	235	74	309	98	62	160	63	223	832	2110	655	Missouri
29081	113	58	171	65	236	115	72	187	45	232	53	43	96	40	136	604	1954	557	Missouri
29083	243	189	432	123	555	271	153	424	89	513	221	168	389	106	495	1563	5283	1137	Missouri
29085	131	148	279	83	362	108	76	184	41	225	103	70	173	46	219	806	3491	674	Missouri
29087	69	39	108	53	161	59	46	105	32	137	32	27	59	35	94	392	1069	375	Missouri
29089	111	63	174	43	217	104	43	147	42	189	67	33	100	31	131	537	2147	573	Missouri
29091	435	346	781	319	1100	470	303	773	172	945	280	238	518	175	693	2738	8158	2105	Missouri
29093	135	65	200	50	250	104	85	189	36	225	95	56	151	32	183	658	2342	542	Missouri
29095	5322	2824	8146	1969	10115	5901	2821	8722	1649	10371	5745	3015	8760	1834	10594	31080	121306	26232	Missouri
29097	1225	784	2009	593	2602	1313	755	2068	365	2433	1040	634	1674	430	2104	7139	20930	4413	Missouri
29099	2169	1174	3343	620	3963	2245	1082	3327	611	3938	2062	1115	3177	510	3687	11588	43202	6722	Missouri
29101	350	224	574	187	761	443	234	677	148	825	326	194	520	124	644	2230	7609	1915	Missouri
29103	33	23	56	15	71	68	44	112	31	143	32	23	55	20	75	289	942	294	Missouri
29105	399	292	691	150	841	336	239	575	119	694	250	161	411	110	521	2056	7022	1403	Missouri
29107	334	206	540	189	729	360	216	576	127	703	244	151	395	119	514	1946	6650	1660	Missouri
29109	358	240	598	186	784	347	183	530	117	647	246	141	387	128	515	1946	7592	1757	Missouri
29111	111	75	186	34	220	129	84	213	53	266	109	63	172	41	213	699	1850	590	Missouri
29113	590	313	903	163	1066	602	274	876	131	1007	505	230	735	135	870	2943	9702	1683	Missouri
29115	134	99	233	92	325	135	71	206	57	263	94	74	168	49	217	805	2713	674	Missouri
29117	163	110	273	114	387	167	109	276	100	376	104	82	186	55	241	1004	3004	923	Missouri
29119	183	112	295	57	352	220	130	350	54	404	141	93	234	65	299	1055	4370	647	Missouri
29121	118	117	235	101	336	186	155	341	84	425	123	111	234	95	329	1090	3745	987	Missouri
29123	193	132	325	85	410	154	84	238	42	280	132	79	211	57	268	958	2584	552	Missouri
29125	88	64	152	36	188	66	64	130	12	142	56	47	103	28	131	461	2124	431	Missouri
29127	401	305	706	250	956	395	188	583	113	696	243	163	406	98	504	2156	5516	1451	Missouri
29129	35	28	63	34	97	56	26	82	12	94	28	25	53	25	78	269	784	284	Missouri
29131	294	205	499	166	665	228	148	376	73	449	206	130	336	95	431	1545	5336	1249	Missouri
29133	166	120	286	87	373	115	98	213	51	264	119	65	184	45	229	866	2477	601	Missouri
29135	190	101	291	71	362	127	100	227	64	291	103	57	160	34	194	847	2973	648	Missouri
29137	124	107	231	64	295	127	72	199	37	236	59	42	101	19	120	651	2391	514	Missouri
29139	123	66	189	60	249	108	80	188	35	223	86	58	144	52	196	668	2701	562	Missouri
29141	266	192	458	126	584	200	158	358	76	434	147	112	259	58	317	1335	4941	1175	Missouri
29143	258	193	451	158	609	168	112	280	61	341	159	105	264	51	315	1265	3943	614	Missouri
29145	579	372	951	203	1154	544	279	823	157	980	442	302	744	175	919	3053	11482	2730	Missouri
29147	179	143	322	154	476	205	146	351	75	426	190	100	290	85	375	1277	3589	1037	Missouri
29149	107	73	180	32	212	125	85	210	51	261	81	49	130	28	158	631	2738	581	Missouri
29151	183	114	297	73	370	131	69	200	49	249	89	46	135	35	170	789	2636	667	Missouri
29153	94	61	155	21	176	134	101	235	70	305	74	55	129	37	166	647	2748	621	Missouri
29155	220	117	337	69	406	92	64	156	33	189	111	65	176	40	216	811	3190	635	Missouri
29157	301	215	516	150	666	187	117	304	64	368	237	143	380	106	486	1520	3826	938	Missouri
29159	545	348	893	202	1095	399	206	605	133	738	438	292	730	192	922	2755	8098	1802	Missouri
29161	348	254	602	261	863	446	276	722	120	842	359	247	606	150	756	2461	7660	1983	Missouri
29163	233	154	387	76	463	212	107	319	71	390	138	100	238	41	279	1132	3711	845	Missouri
29165	641	363	1004	248	1252	759	385	1144	189	1333	794	437	1231	259	1490	4075	17775	3177	Missouri
29167	302	252	554	140	694	338	230	568	86	654	320	225	545	129	674	2022	5997	1487	Missouri
29169	242	134	376	108	484	253	122	375	71	446	211	137	348	80	428	1358	6033	967	Missouri
29171	46	24	70	43	113	60	44	104	20	124	25	31	56	30	86	323	1199	406	Missouri
29173	152	97	249	28	277	145	73	218	36	254	87	61	148	18	166	697	2624	406	Missouri
29175	321	214	535	157	692	229	118	347	51	398	219	120	339	77	416	1506	4716	1059	Missouri
29177	174	103	277	57	334	307	177	484	80	564	168	93	261	70	331	1229	5190	852	Missouri
29179	50	50	100	36	136	80	46	126	20	146	39	35	74	24	98	380	1541	428	Missouri
29181	107	80	187	62	249	176	104	280	69	349	85	51	136	45	181	779	3062	663	Missouri
29183	3442	1851	5293	1310	6603	3571	1723	5294	821	6115	3922	2054	5976	1155	7131	19849	71902	14193	Missouri
29185	99	87	186	46	232	134	89	223	37	260	93	62	155	47	202	694	2427	733	Missouri
29186	225	142	367	108	475	176	86	262	54	316	163	101	264	82	346	1137	4344	801	Missouri
29187	967	562	1529	342	1871	659	445	1104	229	1333	634	357	991	233	1224	4428	12583	2660	Missouri
29189	8178	4630	12808	4612	17420	8406	4190	12596	2605	15201	10069	5991	16060	3791	19851	52472	199667	48976	Missouri
29195	272	171	443	133	576	248	160	408	68	476	192	124	316	63	379	1431	4292	1152	Missouri
29197	39	26	65	16	81	53	25	78	29	107	16	14	30	15	45	233	940	200	Missouri
29199	48	34	82	18	100	37	28	65	21	86	22	16	38	4	42	228	910	281	Missouri
29201	591	422	1013	216	1229	377	293	670	129	799	375	225	600	175	775	2803	7687	1652	Missouri
29203	79	73	152	30	182	96	61	157	22	179	66	52	118	43	161	522	2242	201	Missouri
29205	85	53	138	42	180	99	33	132	22	154	76	46	122	43	165	499	1379	332	Missouri
29207	310	219	529	148	677	265	174	439	122	561	146	136	282	107	389	1627	6627	1310	Missouri
29209	407	312	719	112	831	397	294	691	114	805	292	199	491	110	601	2237	10452	2389	Missouri
29211	82	60	142	26	168	68	30	98	16	114	47	28	75	15	90	372	1201	363	Missouri
29213	602	481	1083	283	1366	727	554	1281	226	1507	540	384	924	226	1150	4023	12720	2835	Missouri
29215	218	178	396	134	530	240	183	423	105	528	173	119	292	73	365	1423	6001	1213	Missouri
29217	188	135	323	121	444	263	166	429	75	504	167	95	262	75	337	1285	4561	918	Missouri
29219	268	153	421	69	490	406	192	598	128	726	310	140	450	68	518	1734	7775	1195	Missouri
29221	270	209	479	102	581	254	149	403	74	477	183	114	297	71	368	1426	5139	872	Missouri
29223	135	106	241	74	315	130	89	219	39	258	84	50	134	36	170	743	3536	676	Missouri
29225	363	224	587	154	741	361	211	572	126	698	305	187	492	93	585	2024	7335	1293	Missouri
29227	25	9	34	7	41	28	22	50	9	59	22	7	29	8	37	137	468	186	Missouri
29229	179	139	318	111	429	188	127	315	62	377	123	99	222	59	281	1087	3845	991	Missouri
29510	2026	939	2965	548	3513	1984	784	2768	385	3153	2273	1099	3372	497	3869	10535	52990	9460	Missouri
30001	86	61	147	38	185	102	73	175	38	213	24	22	46	14	60	458	2434	477	Montana
30003	266	128	394	67	461	108	68	176	18	194	95	53	148	18	166	821	2191	317	Montana
30005	69	43	112	37	149	98	38	136	13	149	66	37	103	17	120	418	1133	230	Montana
30007	39	37	76	16	92	112	76	188	31	219	15	12	27	4	31	342	1780	259	Montana
30009	124	65	189	27	216	164	97	261	41	302	27	27	54	5	59	577	3419	503	Montana
30011	20	19	39	14	53	23	10	33	2	35	2		2		2	90	424	79	Montana
30013	778	503	1281	318	1599	1094	590	1684	405	2089	455	229	684	120	804	4492	16894	4022	Montana
30015	46	15	61	13	74	68	35	103	23	126	11	12	23	4	27	227	1412	246	Montana
30017	146	87	233	72	305	152	91	243	39	282	30	12	42	5	47	634	2593	574	Montana
30019	24	15	39	14	53	31	16	47	12	59	11	2	13	1	14	126	379	162	Montana
30021	133	75	208	89	297	132	56	188	47	235	11	8	19	4	23	555	2010	395	Montana
30023	131	60	191	32	223	73	68	141	36	177	52	34	86	24	110	510	2575	438	Montana
30025	35	17	52	12	64	41	19	60	25	85	4	4	8		8	157	580	171	Montana
30027	149	111	260	70	330	149	92	241	73	314	28	13	41	6	47	691	2897	675	Montana
30029	1160	638	1798	403	2201	1665	1040	2705	525	3230	585	294	879	184	1063	6494	24760	3706	Montana
30031	701	331	1032	268	1300	1134	588	1722	230	1952	638	297	935	172	1107	4359	17661	2482	Montana
30033	7	7	14	7	21	10	9	19	12	31	7	5	12	5	17	69	218	65	Montana
30035	174	62	236	34	270	138	61	199	36	235	138	48	186	37	223	728	2039	369	Montana
30037	13	8	21	7	28	11	9	20	4	24	1		1		1	53	291	47	Montana
30039	21	18	39	4	43	38	26	64	5	69	13	9	22	3	25	137	1079	258	Montana
30041	170	118	288	73	361	201	109	310	59	369	75	43	118	24	142	872	2791	578	Montana
30043	105	73	178	25	203	183	87	270	42	312	39	19	58	10	68	583	3210	442	Montana
30045	6	12	18	4	22	17	13	30	1	31	8	4	12		12	65	579	52	Montana
30047	217	147	364	69	433	386	260	646	177	823	125	72	197	46	243	1499	7900	1294	Montana
30049	566	305	871	215	1086	886	486	1372	213	1585	289	148	437	95	532	3203	15484	2391	Montana
30051	19	15	34	10	44	31	15	46	10	56	21	11	32	17	49	149	493	214	Montana
30053	169	124	293	49	342	396	264	660	161	821	139	101	240	48	288	1451	6814	1049	Montana
30055	32	16	48	6	54	32	22	54	16	70	8	6	14	5	19	143	460	142	Montana
30057	95	62	157	23	180	144	96	240	70	310	54	32	86	16	102	592	2937	478	Montana
30059	12	15	27	10	37	34	20	54	6	60	25	10	35	3	38	135	657	124	Montana
30061	29	19	48	5	53	73	70	143	24	167	18	12	30	5	35	255	1291	281	Montana
30063	562	345	907	227	1134	1133	652	1785	336	2121	384	205	589	121	710	3965	21795	3475	Montana
30065	35	36	71	24	95	105	61	166	16	182	15	3	18		18	295	1450	255	Montana
30067	105	60	165	18	183	258	146	404	63	467	93	39	132	17	149	799	4285	740	Montana
30069	2	1	3		3	2	4	6		6	1	1	2		2	11	127	14	Montana
30071	84	46	130	42	172	73	28	101	16	117	15	14	29	4	33	322	1069	181	Montana
30073	50	32	82	14	96	58	44	102	8	110	41	26	67	19	86	292	1382	319	Montana
30075	12	6	18	14	32	30	23	53	16	69	3	4	7		7	108	484	126	Montana
30077	123	48	171	14	185	102	67	169	39	208	69	36	105	30	135	528	1682	234	Montana
30079	26	16	42	2	44	11	16	27	2	29	4	1	5	1	6	79	427	40	Montana
30081	327	247	574	159	733	504	370	874	216	1090	98	75	173	34	207	2030	12429	2418	Montana
30083	132	73	205	43	248	115	43	158	41	199	15	13	28	7	35	482	2160	412	Montana
30085	188	81	269	57	326	102	50	152	15	167	103	48	151	13	164	657	1639	295	Montana
30087	124	77	201	26	227	79	58	137	31	168	76	43	119	24	143	538	1914	244	Montana
30089	95	90	185	32	217	219	167	386	64	450	66	31	97	16	113	780	4153	622	Montana
30091	42	26	68	9	77	36	18	54	13	67	16	3	19	15	34	178	869	246	Montana
30093	292	217	509	166	675	361	193	554	89	643	104	66	170	27	197	1515	7969	1397	Montana
30095	103	51	154	33	187	138	79	217	39	256	28	6	34	5	39	482	2504	487	Montana
30097	47	37	84	19	103	42	26	68	23	91	12	6	18	3	21	215	949	366	Montana
30099	45	20	65	18	83	83	49	132	51	183	44	24	68	21	89	355	1347	407	Montana
30101	87	21	108	18	126	46	21	67	17	84	26	19	45	17	62	272	1027	225	Montana
30103	13	2	15		15	14	5	19		19	1	1	2		2	36	241	36	Montana
30105	107	55	162	34	196	120	64	184	33	217	26	14	40	7	47	460	2006	344	Montana
30107	23	9	32	18	50	21	17	38	6	44	4	2	6	4	10	104	631	106	Montana
30109	23	14	37	18	55	10	7	17	6	23	3	3	6		6	84	315	62	Montana
30111	1558	874	2432	635	3067	1951	1101	3052	622	3674	469	268	737	143	880	7621	30863	6997	Montana
31001	262	166	428	101	529	172	102	274	84	358	77	46	123	32	155	1042	6393	1458	Nebraska
31003	75	43	118	21	139	21	11	32	11	43	3	2	5	1	6	188	1672	416	Nebraska
31005	5	4	9		9	1	2	3		3	1		1		1	13	106	55	Nebraska
31007	3		3		3	9		9		9			0			12	206	37	Nebraska
31009	5		5	3	8	1		1	1	2			0	1	1	11	131	51	Nebraska
31011	60	46	106	34	140	50	14	64	29	93	16	4	20	11	31	264	1148	434	Nebraska
31013	98	56	154	33	187	75	45	120	44	164	9	3	12	3	15	366	2755	434	Nebraska
31015	36	30	66	9	75	5	6	11	4	15	1		1	1	2	92	639	171	Nebraska
31017	32	16	48	5	53	12	5	17	1	18		1	1	1	2	73	792	259	Nebraska
31019	392	267	659	212	871	542	280	822	157	979	252	161	413	140	553	2403	8343	1841	Nebraska
31021	64	25	89	40	129	39	22	61	19	80	24	14	38	9	47	256	1581	565	Nebraska
31023	115	55	170	20	190	106	56	162	51	213	89	41	130	37	167	570	1824	465	Nebraska
31025	136	74	210	35	245	147	47	194	29	223	32	18	50	19	69	537	5463	1024	Nebraska
31027	75	28	103	47	150	37	26	63	34	97	51	38	89	47	136	383	1965	599	Nebraska
31029	42	37	79	20	99	53	30	83	26	109	26	25	51	48	99	307	884	310	Nebraska
31031	60	26	86	26	112	14	8	22	18	40	7	6	13	2	15	167	1332	351	Nebraska
31033	111	76	187	31	218	74	66	140	25	165	9	4	13	8	21	404	1987	601	Nebraska
31035	64	34	98	48	146	67	26	93	19	112	18	13	31	12	43	301	1369	314	Nebraska
31037	147	41	188	45	233	53	35	88	16	104	12	15	27	9	36	373	1523	372	Nebraska
31039	88	57	145	32	177	67	25	92	18	110	47	29	76	14	90	377	1868	612	Nebraska
31041	97	72	169	51	220	30	29	59	35	94	8	5	13	7	20	334	2326	745	Nebraska
31043	259	87	346	45	391	109	46	155	41	196	23	10	33	10	43	630	2921	697	Nebraska
31045	34	41	75	56	131	61	34	95	31	126	9	7	16	12	28	285	1616	466	Nebraska
31047	292	171	463	86	549	302	177	479	95	574	88	64	152	65	217	1340	4047	1035	Nebraska
31049	17	5	22	3	25	24	18	42	8	50	3	1	4	2	6	81	439	139	Nebraska
31051	48	24	72	14	86	41	30	71	12	83	29	32	61	25	86	255	1283	292	Nebraska
31053	343	186	529	152	681	331	212	543	136	679	126	74	200	111	311	1671	7424	2004	Nebraska
31055	3190	1325	4515	680	5195	3950	2022	5972	1330	7302	675	332	1007	257	1264	13761	88039	17854	Nebraska
31057	9	4	13	11	24	26	11	37	9	46	9	5	14	4	18	88	421	110	Nebraska
31059	38	20	58	17	75	45	22	67	25	92	32	8	40	23	63	230	1262	415	Nebraska
31061	31	29	60	9	69	34	17	51	8	59	7	6	13	2	15	143	722	283	Nebraska
31063	18	13	31	5	36	41	26	67	7	74	17	9	26	5	31	141	618	244	Nebraska
31065	46	28	74	16	90	66	55	121	19	140	50	42	92	30	122	352	1249	347	Nebraska
31067	189	98	287	70	357	139	81	220	59	279	66	32	98	49	147	783	4732	1440	Nebraska
31069	16	9	25	2	27	18	15	33	2	35	4	1	5	1	6	68	512	175	Nebraska
31071	13	20	33	14	47	15	4	19	6	25	3	2	5	1	6	78	582	192	Nebraska
31073	27	18	45	22	67	33	12	45	11	56	14	7	21	11	32	155	668	109	Nebraska
31075	2	6	8		8	12	5	17		17	2	2	4		4	29	157	43	Nebraska
31077	35	9	44	13	57	7	7	14	10	24	1	2	3	3	6	87	564	228	Nebraska
31079	653	353	1006	293	1299	587	362	949	161	1110	174	96	270	68	338	2747	10087	2515	Nebraska
31081	93	51	144	40	184	120	62	182	30	212	39	30	69	11	80	476	2055	482	Nebraska
31083	35	16	51	8	59	26	13	39	22	61	13	4	17	4	21	141	849	303	Nebraska
31085	13	4	17		17	11	3	14		14	5	3	8		8	39	220	78	Nebraska
31087	23	7	30	11	41	45	29	74	16	90	13	13	26	14	40	171	803	163	Nebraska
31089	107	56	163	54	217	38	36	74	24	98	8	3	11	5	16	331	2225	744	Nebraska
31091	5	2	7	1	8	7	3	10	4	14		1	1		1	23	145	85	Nebraska
31093	55	30	85	34	119	14	17	31	14	45	6	5	11	7	18	182	1431	362	Nebraska
31095	41	25	66	15	81	49	26	75	9	84	14	12	26	22	48	213	1941	529	Nebraska
31097	31	11	42	10	52	34	7	41	12	53	17	6	23	2	25	130	1078	289	Nebraska
31099	67	29	96	21	117	69	27	96	14	110	27	23	50	42	92	319	1374	414	Nebraska
31101	87	48	135	25	160	102	46	148	44	192	66	54	120	41	161	513	2170	603	Nebraska
31103	4	2	6		6	4	3	7		7	3	1	4		4	17	206	88	Nebraska
31105	56	28	84	17	101	35	31	66	26	92	9	6	15	4	19	212	900	312	Nebraska
31107	94	66	160	40	200	32	43	75	66	141	3	2	5	9	14	355	1987	691	Nebraska
31109	1236	587	1823	308	2131	2019	1048	3067	737	3804	2291	1200	3491	555	4046	9981	51723	10095	Nebraska
31111	314	152	466	98	564	248	192	440	125	565	43	27	70	25	95	1224	7455	1897	Nebraska
31113	8	4	12	5	17	5	3	8	5	13	3		3	1	4	34	165	43	Nebraska
31115	8	4	12		12	2	1	3		3			0			15	201	18	Nebraska
31117	3		3	3	6	4	2	6	1	7	4	3	7	1	8	21	157	27	Nebraska
31119	391	153	544	126	670	164	83	247	76	323	157	82	239	69	308	1301	5983	1692	Nebraska
31121	94	52	146	24	170	114	62	176	57	233	42	15	57	2	59	462	1674	460	Nebraska
31123	65	42	107	24	131	57	30	87	31	118	7	1	8	11	19	268	1106	294	Nebraska
31125	53	35	88	17	105	29	16	45	9	54	17	8	25	15	40	199	776	231	Nebraska
31127	35	22	57	22	79	32	24	56	12	68	51	36	87	25	112	259	1533	396	Nebraska
31129	58	26	84	47	131	51	42	93	36	129	17	3	20	7	27	287	1202	378	Nebraska
31131	87	36	123	21	144	100	49	149	30	179	100	43	143	50	193	516	3245	1125	Nebraska
31133	24	18	42	6	48	20	10	30	4	34	17	20	37	14	51	133	671	249	Nebraska
31135	21	21	42	20	62	35	18	53	15	68	19	24	43	11	54	184	680	221	Nebraska
31137	80	71	151	69	220	145	92	237	57	294	76	42	118	46	164	678	2013	555	Nebraska
31139	71	41	112	41	153	24	13	37	13	50	9	2	11	3	14	217	1451	412	Nebraska
31141	358	203	561	141	702	241	119	360	96	456	115	100	215	71	286	1444	6609	1599	Nebraska
31143	81	44	125	35	160	76	52	128	26	154	45	23	68	25	93	407	1298	371	Nebraska
31145	112	61	173	54	227	143	75	218	68	286	68	43	111	58	169	682	2282	803	Nebraska
31147	54	29	83	21	104	63	32	95	33	128	94	59	153	36	189	421	2032	649	Nebraska
31149	10	4	14	10	24	1	1	2	3	5			0			29	357	117	Nebraska
31151	139	50	189	9	198	79	47	126	13	139	50	27	77	9	86	423	2419	563	Nebraska
31153	946	461	1407	253	1660	817	335	1152	185	1337	194	87	281	73	354	3351	26207	4846	Nebraska
31155	225	103	328	42	370	208	128	336	79	415	51	39	90	49	139	924	4517	1005	Nebraska
31157	429	244	673	239	912	156	101	257	97	354	79	47	126	35	161	1427	7188	1955	Nebraska
31159	194	90	284	77	361	206	83	289	80	369	134	83	217	54	271	1001	3329	820	Nebraska
31161	60	48	108	33	141	67	67	134	55	189	4	3	7	5	12	342	1314	435	Nebraska
31163	28	13	41	11	52	7	8	15	11	26	4	5	9	4	13	91	843	271	Nebraska
31165	6		6		6	2		2		2			0			8	287	65	Nebraska
31167	55	15	70	27	97	17	10	27	12	39	11	5	16	1	17	153	1143	353	Nebraska
31169	47	21	68	20	88	43	17	60	30	90	19	15	34	16	50	228	1307	431	Nebraska
31171	3	3	6		6	3	7	10		10			0			16	190	17	Nebraska
31173	50	12	62	11	73	46	23	69	32	101	49	23	72	13	85	259	975	212	Nebraska
31175	40	28	68	11	79	30	14	44	6	50	2	5	7	3	10	139	1136	263	Nebraska
31177	150	86	236	73	309	167	102	269	56	325	60	38	98	28	126	760	4343	864	Nebraska
31179	59	31	90	16	106	45	19	64	16	80	33	20	53	30	83	269	1714	441	Nebraska
31181	48	18	66	16	82	28	16	44	48	92	11	3	14	5	19	193	824	233	Nebraska
31183	6	4	10	4	14	1		1	1	2		1	1	1	2	18	270	57	Nebraska
31185	173	111	284	72	356	160	90	250	81	331	146	85	231	74	305	992	2846	803	Nebraska
32001	102	84	186	69	255	208	150	358	66	424	217	116	333	75	408	1087	5019	1072	Nevada
32003	14658	7924	22582	4378	26960	16981	9030	26011	4303	30314	18345	10628	28973	5328	34301	91575	386674	66721	Nevada
32005	344	227	571	96	667	492	268	760	109	869	466	358	824	169	993	2529	15721	2820	Nevada
32007	371	146	517	82	599	538	194	732	77	809	289	125	414	81	495	1903	7956	933	Nevada
32009	7	5	12		12	2	6	8		8	3		3		3	23	388	18	Nevada
32011	3	3	6	2	8	12	3	15	2	17	8	3	11	1	12	37	439	93	Nevada
32013	97	53	150	15	165	189	74	263	46	309	146	64	210	43	253	727	3517	372	Nevada
32015	48	11	59	10	69	32	27	59	5	64	40	24	64	5	69	202	829	191	Nevada
32017	34	10	44	5	49	44	28	72	21	93	24	34	58	9	67	209	1282	188	Nevada
32019	236	151	387	94	481	506	327	833	126	959	510	323	833	159	992	2432	13952	1989	Nevada
32021	24	7	31	8	39	34	14	48	5	53	46	30	76	11	87	179	1514	197	Nevada
32023	314	289	603	136	739	566	422	988	218	1206	372	314	686	193	879	2824	15275	2567	Nevada
32027	52	21	73	2	75	36	14	50	4	54	102	28	130	12	142	271	1356	194	Nevada
32029	5		5		5	10	7	17		17	2	13	15		15	37	1417	173	Nevada
32031	3225	1711	4936	1003	5939	3070	1718	4788	889	5677	2161	1287	3448	599	4047	15663	91168	14829	Nevada
32033	43	13	56	12	68	42	23	65	10	75	75	39	114	12	126	269	1909	438	Nevada
32510	618	368	986	207	1193	527	303	830	174	1004	713	436	1149	199	1348	3545	12325	2943	Nevada
33001	282	137	419	202	621	793	420	1213	255	1468	623	375	998	294	1292	3381	15688	2898	New Hampshire
33003	154	70	224	30	254	660	359	1019	123	1142	568	357	925	246	1171	2567	15300	2762	New Hampshire
33005	177	81	258	52	310	763	386	1149	271	1420	558	323	881	281	1162	2892	16934	3952	New Hampshire
33007	104	60	164	60	224	404	217	621	167	788	256	158	414	188	602	1614	8622	1711	New Hampshire
33009	126	73	199	63	262	796	323	1119	199	1318	702	391	1093	235	1328	2908	20920	4647	New Hampshire
33011	1907	1127	3034	1216	4250	4168	1743	5911	975	6886	3267	1711	4978	1331	6309	17445	78742	15776	New Hampshire
33013	558	355	913	263	1176	1525	677	2202	388	2590	1135	621	1756	418	2174	5940	32637	6166	New Hampshire
33015	1457	676	2133	523	2656	3401	1408	4809	745	5554	2705	1382	4087	880	4967	13177	66344	11777	New Hampshire
33017	346	190	536	200	736	1185	591	1776	356	2132	955	495	1450	414	1864	4732	22501	5036	New Hampshire
33019	59	35	94	58	152	604	327	931	205	1136	381	211	592	125	717	2005	10765	1856	New Hampshire
34001	1932	963	2895	739	3634	3779	1872	5651	978	6629	3114	1561	4675	950	5625	15888	54521	11757	New Jersey
34003	6087	3362	9449	3436	12885	10021	4535	14556	2689	17245	10646	5851	16497	3834	20331	50461	175515	46934	New Jersey
34005	2687	1462	4149	1188	5337	4560	2114	6674	1146	7820	4261	2345	6606	1567	8173	21330	86488	19413	New Jersey
34007	3577	1968	5545	1583	7128	5017	2321	7338	1338	8676	4736	2635	7371	1598	8969	24773	91937	19685	New Jersey
34009	705	484	1189	302	1491	1635	954	2589	436	3025	1223	886	2109	546	2655	7171	27765	5836	New Jersey
34011	1033	574	1607	441	2048	1560	880	2440	486	2926	1301	651	1952	434	2386	7360	26032	5694	New Jersey
34013	5559	2983	8542	2293	10835	8189	3709	11898	1862	13760	7531	3780	11311	2100	13411	38006	127536	28107	New Jersey
34015	1772	965	2737	882	3619	3235	1608	4843	772	5615	2679	1434	4113	941	5054	14288	55270	10893	New Jersey
34017	5098	2586	7684	1855	9539	6010	2635	8645	1381	10026	5022	2610	7632	1505	9137	28702	94281	19628	New Jersey
34019	581	253	834	213	1047	1592	609	2201	296	2497	1414	677	2091	413	2504	6048	28427	5110	New Jersey
34021	2201	1143	3344	1125	4469	2916	1421	4337	818	5155	3419	1793	5212	1069	6281	15905	64052	15301	New Jersey
34023	5303	2527	7830	2140	9970	8459	3897	12356	2042	14398	8088	4234	12322	2514	14836	39204	141769	32977	New Jersey
34025	4074	2074	6148	1897	8045	8627	3790	12417	2188	14605	7669	4121	11790	2616	14406	37056	127804	27251	New Jersey
34027	2874	1455	4329	1422	5751	5531	2555	8086	1603	9689	5293	2840	8133	1966	10099	25539	95694	22475	New Jersey
34029	4198	2948	7146	2637	9783	9264	5363	14627	3097	17724	7028	4941	11969	3517	15486	42993	138339	38087	New Jersey
34031	5100	2485	7585	1729	9314	5927	2782	8709	1467	10176	5105	2552	7657	1579	9236	28726	86291	17625	New Jersey
34033	394	251	645	187	832	698	400	1098	242	1340	534	285	819	188	1007	3179	13781	2820	New Jersey
34035	1772	942	2714	1036	3750	2999	1320	4319	763	5082	3117	1494	4611	980	5591	14423	59050	14647	New Jersey
34037	766	339	1105	248	1353	2175	903	3078	394	3472	1496	780	2276	407	2683	7508	30443	4781	New Jersey
34039	4484	2122	6606	1642	8248	5695	2466	8161	1426	9587	4843	2471	7314	1531	8845	26680	91139	21699	New Jersey
34041	584	330	914	385	1299	1321	621	1942	318	2260	1007	515	1522	347	1869	5428	22315	5173	New Jersey
35001	3634	1905	5539	1379	6918	4599	2318	6917	1217	8134	5269	3247	8516	1949	10465	25517	126684	26586	New Mexico
35003	14	19	33	3	36	50	30	80	10	90	18	16	34	11	45	171	1189	547	New Mexico
35005	659	342	1001	239	1240	721	390	1111	212	1323	483	285	768	146	914	3477	11639	2589	New Mexico
35006	249	115	364	103	467	177	108	285	57	342	274	166	440	77	517	1326	5499	831	New Mexico
35007	72	53	125	28	153	136	76	212	42	254	82	43	125	22	147	554	3858	656	New Mexico
35009	400	174	574	159	733	363	218	581	113	694	326	193	519	124	643	2070	6765	1610	New Mexico
35011	11	8	19	2	21	32	27	59	7	66	21	23	44	6	50	137	300	48	New Mexico
35013	1627	776	2403	495	2898	1533	884	2417	460	2877	1488	922	2410	484	2894	8669	38073	8478	New Mexico
35015	521	259	780	189	969	612	309	921	135	1056	387	160	547	114	661	2686	9544	2207	New Mexico
35017	132	84	216	59	275	377	189	566	106	672	353	292	645	168	813	1760	8054	1562	New Mexico
35019	56	18	74	9	83	42	9	51	15	66	56	18	74	13	87	236	991	258	New Mexico
35021	3	1	4		4	4	1	5		5	5	4	9		9	18	120	25	New Mexico
35023	27	17	44	9	53	40	15	55	13	68	34	28	62	19	81	202	1073	196	New Mexico
35025	592	303	895	216	1111	699	307	1006	182	1188	378	220	598	116	714	3013	9617	2089	New Mexico
35027	167	86	253	30	283	348	199	547	96	643	269	186	455	100	555	1481	5993	1270	New Mexico
35028	40	7	47	11	58	70	26	96	34	130	211	109	320	75	395	583	3629	976	New Mexico
35029	230	138	368	74	442	191	134	325	96	421	174	120	294	79	373	1236	4915	1382	New Mexico
35031	1119	536	1655	273	1928	688	370	1058	177	1235	805	417	1222	212	1434	4597	10917	2122	New Mexico
35033	15	11	26	8	34	32	22	54	13	67	46	29	75	19	94	195	1635	277	New Mexico
35035	286	149	435	68	503	660	367	1027	208	1235	438	264	702	170	872	2610	12529	2679	New Mexico
35037	43	41	84	16	100	162	100	262	70	332	63	49	112	19	131	563	2226	437	New Mexico
35039	249	125	374	67	441	360	222	582	94	676	394	240	634	109	743	1860	8388	1976	New Mexico
35041	141	92	233	58	291	192	89	281	77	358	125	65	190	52	242	891	2972	698	New Mexico
35043	805	447	1252	246	1498	1107	597	1704	296	2000	1360	840	2200	441	2641	6139	31084	4823	New Mexico
35045	1067	526	1593	379	1972	1645	816	2461	428	2889	1306	659	1965	371	2336	7197	22229	4485	New Mexico
35047	148	81	229	32	261	217	157	374	52	426	264	171	435	106	541	1228	6900	1241	New Mexico
35049	682	347	1029	241	1270	937	552	1489	251	1740	1597	1180	2777	544	3321	6331	41484	6936	New Mexico
35051	73	87	160	90	250	119	86	205	48	253	74	84	158	43	201	704	3882	1103	New Mexico
35053	116	45	161	48	209	124	66	190	41	231	122	84	206	42	248	688	3753	693	New Mexico
35055	152	92	244	77	321	241	137	378	65	443	309	214	523	96	619	1383	9587	1932	New Mexico
35057	58	21	79	13	92	178	101	279	26	305	92	64	156	26	182	579	3811	514	New Mexico
35059	44	10	54	6	60	41	26	67	14	81	29	18	47	22	69	210	842	246	New Mexico
35061	517	294	811	145	956	718	337	1055	153	1208	688	409	1097	168	1265	3429	15887	3139	New Mexico
36001	1719	1022	2741	967	3708	2317	1171	3488	751	4239	2405	1260	3665	870	4535	12482	57351	14002	New York
36003	305	210	515	235	750	495	307	802	168	970	315	194	509	178	687	2407	9791	2216	New York
36005	11551	6644	18195	4575	22770	16712	7207	23919	3660	27579	13363	6320	19683	3684	23367	73716	210270	47727	New York
36007	1223	703	1926	830	2756	2335	1154	3489	877	4366	2047	1118	3165	925	4090	11212	39631	10476	New York
36009	458	283	741	223	964	896	456	1352	257	1609	608	342	950	211	1161	3734	17380	3295	New York
36011	476	244	720	246	966	849	414	1263	334	1597	653	289	942	215	1157	3720	16698	3904	New York
36013	694	400	1094	456	1550	1341	700	2041	506	2547	811	414	1225	519	1744	5841	28508	6833	New York
36015	716	426	1142	454	1596	876	460	1336	270	1606	778	407	1185	274	1459	4661	16910	4537	New York
36017	212	131	343	151	494	539	335	874	254	1128	390	211	601	136	737	2359	11331	2380	New York
36019	198	105	303	81	384	632	340	972	208	1180	630	333	963	265	1228	2792	15803	3267	New York
36021	360	266	626	211	837	457	276	733	160	893	484	347	831	297	1128	2858	16006	3286	New York
36023	244	153	397	176	573	424	200	624	138	762	415	214	629	160	789	2124	8887	1842	New York
36025	158	111	269	110	379	487	282	769	144	913	314	217	531	156	687	1979	12422	2518	New York
36027	2118	960	3078	867	3945	2732	1345	4077	863	4940	2232	1105	3337	781	4118	13003	59916	13373	New York
36029	5846	3160	9006	3109	12115	10626	4727	15353	2815	18168	8669	4280	12949	2866	15815	46098	183557	45203	New York
36031	94	56	150	48	198	309	144	453	111	564	300	147	447	153	600	1362	9520	2333	New York
36033	121	55	176	40	216	469	240	709	99	808	475	223	698	117	815	1839	10359	1747	New York
36035	307	173	480	162	642	674	378	1052	181	1233	422	271	693	169	862	2737	12167	2525	New York
36037	434	267	701	329	1030	674	296	970	248	1218	476	235	711	174	885	3133	12220	2921	New York
36039	259	169	428	191	619	498	238	736	163	899	361	197	558	181	739	2257	11520	2934	New York
36041	17	26	43	11	54	54	55	109	17	126	46	23	69	17	86	266	1426	310	New York
36043	485	283	768	266	1034	727	396	1123	287	1410	549	321	870	224	1094	3538	13922	3385	New York
36045	310	166	476	154	630	857	441	1298	296	1594	722	318	1040	203	1243	3467	17357	3704	New York
36047	17176	10076	27252	7722	34974	29021	14686	43707	8495	52202	25161	13654	38815	8177	46992	134168	406126	92616	New York
36049	170	97	267	86	353	351	168	519	94	613	163	95	258	79	337	1303	5835	1280	New York
36051	317	165	482	166	648	700	320	1020	184	1204	410	243	653	175	828	2680	13311	2701	New York
36053	380	184	564	210	774	567	300	867	135	1002	526	256	782	194	976	2752	15432	3087	New York
36055	4688	2714	7402	2759	10161	6487	3200	9687	2051	11738	5718	3333	9051	2407	11458	33357	143404	34575	New York
36057	268	187	455	279	734	540	297	837	252	1089	320	185	505	152	657	2480	10307	2398	New York
36059	18797	8678	27475	6196	33671	15232	7003	22235	4422	26657	14180	7665	21845	4796	26641	86969	264644	69328	New York
36061	7419	4984	12403	4506	16909	15170	7588	22758	4564	27322	17246	10490	27736	6175	33911	78142	283152	76121	New York
36063	1608	883	2491	823	3314	2451	1076	3527	586	4113	1766	813	2579	573	3152	10579	46090	10559	New York
36065	2183	1267	3450	1063	4513	2278	1272	3550	909	4459	1960	1126	3086	784	3870	12842	46385	12223	New York
36067	2913	1581	4494	1658	6152	3683	1689	5372	1185	6557	3932	1915	5847	1436	7283	19992	91103	20618	New York
36069	539	292	831	273	1104	924	491	1415	274	1689	903	492	1395	324	1719	4512	25199	5334	New York
36071	2928	1537	4465	1255	5720	4734	2078	6812	1040	7852	3652	1669	5321	971	6292	19864	63647	12990	New York
36073	233	118	351	110	461	583	306	889	163	1052	253	123	376	67	443	1956	8607	1583	New York
36075	517	301	818	270	1088	1176	516	1692	273	1965	1085	581	1666	350	2016	5069	23107	4183	New York
36077	194	117	311	132	443	484	256	740	152	892	402	210	612	184	796	2131	13764	3151	New York
36079	807	339	1146	262	1408	1243	487	1730	241	1971	1061	476	1537	250	1787	5166	21129	3800	New York
36081	17396	9127	26523	6740	33263	28544	12468	41012	6857	47869	27319	13981	41300	7837	49137	130269	404549	95494	New York
36083	631	417	1048	339	1387	1535	732	2267	490	2757	1050	612	1662	405	2067	6211	31396	6815	New York
36085	4449	2278	6727	1680	8407	7712	3464	11176	1640	12816	6667	3673	10340	1804	12144	33367	91321	18524	New York
36087	5029	2231	7260	1352	8612	2247	1102	3349	597	3946	2243	1258	3501	816	4317	16875	55526	13926	New York
36089	287	186	473	190	663	1186	603	1789	370	2159	685	459	1144	312	1456	4278	21357	4719	New York
36091	880	467	1347	365	1712	1515	715	2230	465	2695	1308	715	2023	403	2426	6833	48090	9563	New York
36093	968	483	1451	439	1890	1289	616	1905	482	2387	1286	616	1902	546	2448	6725	29907	7462	New York
36095	112	83	195	41	236	312	136	448	75	523	249	121	370	65	435	1194	7467	1609	New York
36097	107	56	163	56	219	181	95	276	58	334	75	51	126	36	162	715	4414	886	New York
36099	20	18	38	7	45	23	6	29	4	33	161	86	247	50	297	375	7570	1551	New York
36101	603	375	978	334	1312	1081	540	1621	306	1927	719	412	1131	287	1418	4657	21333	4441	New York
36103	16318	7621	23939	6052	29991	14954	7011	21965	4175	26140	12215	6709	18924	4201	23125	79256	285962	65385	New York
36105	445	226	671	171	842	787	457	1244	182	1426	761	427	1188	228	1416	3684	17152	2805	New York
36107	240	160	400	206	606	659	284	943	219	1162	507	272	779	207	986	2754	10861	2507	New York
36109	223	151	374	139	513	514	280	794	199	993	710	416	1126	247	1373	2879	17032	3458	New York
36111	1108	592	1700	523	2223	1836	890	2726	475	3201	1418	748	2166	522	2688	8112	39850	8611	New York
36113	241	145	386	165	551	798	443	1241	259	1500	848	521	1369	265	1634	3685	16071	3756	New York
36115	80	78	158	59	217	547	327	874	194	1068	562	301	863	269	1132	2417	12972	3133	New York
36117	406	270	676	229	905	594	325	919	170	1089	404	253	657	159	816	2810	19886	3687	New York
36119	11827	5724	17551	4714	22265	9599	4359	13958	3099	17057	9202	4759	13961	3448	17409	56731	180523	48074	New York
36121	248	133	381	90	471	423	192	615	116	731	259	164	423	144	567	1769	8250	1820	New York
36123	107	75	182	67	249	131	60	191	41	232	78	43	121	49	170	651	5662	1344	New York
37001	1895	1190	3085	871	3956	1772	931	2703	538	3241	1760	1100	2860	625	3485	10682	30236	7505	North Carolina
37003	716	437	1153	269	1422	439	300	739	103	842	391	270	661	98	759	3023	8348	1749	North Carolina
37005	198	143	341	65	406	153	72	225	38	263	150	87	237	46	283	952	3473	631	North Carolina
37007	337	201	538	135	673	252	174	426	75	501	277	189	466	76	542	1716	5132	995	North Carolina
37009	328	251	579	253	832	311	171	482	71	553	280	173	453	95	548	1933	7705	1572	North Carolina
37011	311	237	548	127	675	191	114	305	69	374	196	177	373	63	436	1485	4472	884	North Carolina
37013	689	474	1163	325	1488	594	371	965	135	1100	723	496	1219	231	1450	4038	12554	2606	North Carolina
37015	348	173	521	166	687	174	103	277	55	332	187	100	287	77	364	1383	4925	1134	North Carolina
37017	401	215	616	86	702	469	306	775	89	864	445	303	748	160	908	2474	8492	1404	North Carolina
37019	1573	1086	2659	391	3050	2073	1319	3392	507	3899	2502	2107	4609	656	5265	12214	50415	6155	North Carolina
37021	1899	1341	3240	1245	4485	2265	1361	3626	697	4323	2312	1541	3853	863	4716	13524	57686	12702	North Carolina
37023	1308	898	2206	582	2788	1111	770	1881	347	2228	959	620	1579	342	1921	6937	20399	4299	North Carolina
37025	1984	1154	3138	734	3872	1945	1010	2955	531	3486	1714	996	2710	555	3265	10623	33162	6227	North Carolina
37027	1471	875	2346	509	2855	975	544	1519	281	1800	961	569	1530	301	1831	6486	18742	3515	North Carolina
37029	70	51	121	18	139	78	43	121	21	142	45	26	71	10	81	362	2112	328	North Carolina
37031	832	535	1367	205	1572	785	491	1276	175	1451	923	631	1554	336	1890	4913	20174	3605	North Carolina
37033	268	210	478	108	586	283	154	437	88	525	253	163	416	54	470	1581	5518	1147	North Carolina
37035	2456	1628	4084	1016	5100	1876	1136	3012	578	3590	1906	1187	3093	596	3689	12379	31840	6391	North Carolina
37037	492	320	812	252	1064	491	285	776	192	968	694	513	1207	266	1473	3505	18640	4447	North Carolina
37039	357	333	690	111	801	482	308	790	125	915	364	279	643	112	755	2471	9364	1684	North Carolina
37041	230	177	407	128	535	196	137	333	81	414	226	153	379	77	456	1405	3741	827	North Carolina
37043	169	139	308	67	375	204	125	329	61	390	168	120	288	68	356	1121	4375	431	North Carolina
37045	1557	1131	2688	720	3408	1168	724	1892	264	2156	1118	667	1785	367	2152	7716	20678	4085	North Carolina
37047	755	473	1228	225	1453	742	471	1213	198	1411	589	352	941	171	1112	3976	12518	2656	North Carolina
37049	1073	696	1769	447	2216	1073	665	1738	343	2081	1224	826	2050	418	2468	6765	21270	4694	North Carolina
37051	2361	1362	3723	741	4464	2686	1325	4011	710	4721	3304	1664	4968	853	5821	15006	47018	9101	North Carolina
37053	172	104	276	101	377	270	128	398	34	432	223	100	323	58	381	1190	5822	877	North Carolina
37055	286	154	440	50	490	420	198	618	85	703	505	263	768	100	868	2061	10020	1302	North Carolina
37057	2185	1384	3569	847	4416	2115	1247	3362	582	3944	1812	1116	2928	610	3538	11898	34577	6566	North Carolina
37059	419	280	699	160	859	595	336	931	180	1111	497	332	829	219	1048	3018	9845	1864	North Carolina
37061	676	427	1103	202	1305	636	329	965	195	1160	665	343	1008	203	1211	3676	12137	2544	North Carolina
37063	2052	1092	3144	587	3731	1680	771	2451	379	2830	3078	1653	4731	830	5561	12122	50361	9147	North Carolina
37065	852	581	1433	439	1872	550	273	823	108	931	656	368	1024	166	1190	3993	12072	2421	North Carolina
37067	3626	2091	5717	1583	7300	3214	1759	4973	1094	6067	3829	2263	6092	1278	7370	20737	69520	14054	North Carolina
37069	553	270	823	126	949	651	295	946	126	1072	987	477	1464	234	1698	3719	14119	2020	North Carolina
37071	3300	2169	5469	1422	6891	2679	1504	4183	661	4844	2378	1337	3715	730	4445	16180	42615	7781	North Carolina
37073	108	83	191	38	229	91	56	147	19	166	83	46	129	23	152	547	2968	440	North Carolina
37075	113	99	212	89	301	121	68	189	16	205	107	61	168	36	204	710	2122	507	North Carolina
37077	752	346	1098	199	1297	460	256	716	125	841	634	367	1001	162	1163	3301	11601	2263	North Carolina
37079	320	200	520	114	634	199	117	316	44	360	283	123	406	57	463	1457	4282	719	North Carolina
37081	4535	2611	7146	2023	9169	4328	2259	6587	1311	7898	4654	2586	7240	1542	8782	25849	92128	20305	North Carolina
37083	801	447	1248	296	1544	597	332	929	176	1105	694	377	1071	198	1269	3918	11756	2505	North Carolina
37085	1222	751	1973	505	2478	997	581	1578	284	1862	1237	655	1892	370	2262	6602	20269	3983	North Carolina
37087	546	452	998	382	1380	729	486	1215	237	1452	603	480	1083	303	1386	4218	16709	3499	North Carolina
37089	1394	1131	2525	860	3385	1250	840	2090	499	2589	1080	900	1980	555	2535	8509	31490	7046	North Carolina
37091	343	217	560	147	707	192	103	295	37	332	227	146	373	70	443	1482	5618	1035	North Carolina
37093	453	230	683	96	779	369	150	519	62	581	513	291	804	142	946	2306	6926	1135	North Carolina
37095	110	43	153	29	182	57	33	90	9	99	87	44	131	13	144	425	1280	201	North Carolina
37097	2082	1264	3346	782	4128	2003	1148	3151	535	3686	1731	994	2725	541	3266	11080	33275	6378	North Carolina
37099	444	311	755	269	1024	341	227	568	81	649	340	234	574	110	684	2357	9819	1869	North Carolina
37101	2181	1296	3477	725	4202	1892	936	2828	453	3281	2191	1159	3350	560	3910	11393	33241	5933	North Carolina
37103	138	101	239	69	308	123	68	191	42	233	144	80	224	38	262	803	2509	487	North Carolina
37105	676	388	1064	286	1350	606	296	902	131	1033	605	320	925	159	1084	3467	11636	2450	North Carolina
37107	951	542	1493	286	1779	733	429	1162	229	1391	744	431	1175	222	1397	4567	12048	3088	North Carolina
37109	1217	777	1994	361	2355	1233	699	1932	305	2237	965	615	1580	290	1870	6462	18280	2940	North Carolina
37111	684	464	1148	197	1345	633	379	1012	185	1197	590	368	958	197	1155	3697	10288	2226	North Carolina
37113	446	271	717	158	875	483	401	884	212	1096	325	322	647	154	801	2772	10554	2237	North Carolina
37115	204	198	402	178	580	233	153	386	75	461	220	130	350	98	448	1489	5466	981	North Carolina
37117	424	320	744	146	890	294	184	478	74	552	292	211	503	74	577	2019	5793	978	North Carolina
37119	7708	3788	11496	2608	14104	7470	3327	10797	1700	12497	8553	4218	12771	2359	15130	41731	152677	26728	North Carolina
37121	252	198	450	187	637	175	114	289	52	341	156	113	269	53	322	1300	3773	1038	North Carolina
37123	426	243	669	154	823	317	205	522	113	635	295	175	470	113	583	2041	6467	1175	North Carolina
37125	1133	780	1913	779	2692	963	583	1546	324	1870	1118	756	1874	476	2350	6912	24950	5761	North Carolina
37127	1427	912	2339	466	2805	1053	562	1615	211	1826	1052	692	1744	329	2073	6704	19933	3804	North Carolina
37129	1499	834	2333	614	2947	1926	1034	2960	507	3467	2323	1454	3777	739	4516	10930	45904	9701	North Carolina
37131	375	278	653	212	865	196	116	312	63	375	251	166	417	103	520	1760	5552	1258	North Carolina
37133	1529	890	2419	434	2853	1348	551	1899	306	2205	1441	709	2150	374	2524	7582	21972	3601	North Carolina
37135	595	319	914	255	1169	644	313	957	167	1124	1146	659	1805	340	2145	4438	25005	4242	North Carolina
37137	123	122	245	80	325	190	111	301	51	352	160	134	294	46	340	1017	4241	842	North Carolina
37139	431	280	711	254	965	397	239	636	141	777	313	185	498	103	601	2343	7824	1680	North Carolina
37141	607	337	944	258	1202	595	329	924	143	1067	603	356	959	164	1123	3392	12958	2468	North Carolina
37143	178	112	290	57	347	163	87	250	44	294	138	78	216	58	274	915	4264	842	North Carolina
37145	410	253	663	154	817	418	280	698	123	821	480	263	743	101	844	2482	9369	1607	North Carolina
37147	1775	1044	2819	567	3386	1536	806	2342	408	2750	1819	1050	2869	408	3277	9413	28915	5115	North Carolina
37149	252	163	415	120	535	221	165	386	111	497	218	145	363	142	505	1537	6481	1651	North Carolina
37151	1661	1176	2837	738	3575	1706	1017	2723	508	3231	1390	913	2303	492	2795	9601	28340	6066	North Carolina
37153	632	413	1045	176	1221	466	320	786	126	912	567	323	890	168	1058	3191	9480	1647	North Carolina
37155	2059	1198	3257	620	3877	1580	860	2440	337	2777	1538	914	2452	402	2854	9508	24581	4236	North Carolina
37157	1282	783	2065	660	2725	1018	570	1588	312	1900	962	563	1525	332	1857	6482	21105	4415	North Carolina
37159	2046	1398	3444	1019	4463	1920	1053	2973	500	3473	1577	877	2454	508	2962	10898	28477	5459	North Carolina
37161	1138	849	1987	526	2513	861	540	1401	250	1651	621	447	1068	212	1280	5444	16297	3131	North Carolina
37163	934	586	1520	235	1755	618	372	990	151	1141	708	429	1137	238	1375	4271	12543	2768	North Carolina
37165	517	357	874	280	1154	374	202	576	86	662	395	259	654	128	782	2598	7128	1510	North Carolina
37167	961	583	1544	379	1923	817	525	1342	217	1559	653	445	1098	195	1293	4775	12894	3025	North Carolina
37169	579	410	989	254	1243	604	381	985	198	1183	487	336	823	234	1057	3483	11145	2154	North Carolina
37171	996	659	1655	544	2199	1043	677	1720	383	2103	933	629	1562	417	1979	6281	16416	3496	North Carolina
37173	163	111	274	31	305	165	77	242	57	299	154	121	275	66	341	945	3008	752	North Carolina
37175	259	220	479	155	634	384	232	616	132	748	279	215	494	121	615	1997	10436	2681	North Carolina
37177	48	15	63	8	71	45	25	70	19	89	44	20	64	7	71	231	921	252	North Carolina
37179	2021	1052	3073	579	3652	2018	1108	3126	528	3654	2071	1101	3172	524	3696	11002	35401	5823	North Carolina
37181	531	305	836	227	1063	494	237	731	87	818	449	257	706	120	826	2707	9488	1724	North Carolina
37183	5663	2945	8608	2398	11006	7146	3191	10337	1698	12035	11784	5765	17549	2871	20420	43461	155927	27903	North Carolina
37185	255	137	392	52	444	187	100	287	52	339	231	138	369	46	415	1198	5553	1315	North Carolina
37187	147	86	233	60	293	163	112	275	62	337	198	91	289	37	326	956	3221	710	North Carolina
37189	477	349	826	185	1011	326	207	533	98	631	359	218	577	114	691	2333	10481	1874	North Carolina
37191	1578	942	2520	570	3090	1126	609	1735	283	2018	1381	788	2169	339	2508	7616	24197	4743	North Carolina
37193	951	594	1545	421	1966	843	529	1372	292	1664	807	536	1343	329	1672	5302	16139	3479	North Carolina
37195	1237	788	2025	532	2557	848	480	1328	235	1563	899	544	1443	295	1738	5858	17191	3419	North Carolina
37197	508	389	897	294	1191	542	332	874	129	1003	534	287	821	129	950	3144	8503	1626	North Carolina
37199	282	195	477	138	615	289	196	485	89	574	238	167	405	80	485	1674	4842	1175	North Carolina
38001	24	17	41	22	63	47	23	70	19	89	29	13	42	27	69	221	607	200	North Dakota
38003	167	103	270	86	356	121	65	186	28	214	112	55	167	51	218	788	2561	616	North Dakota
38005	100	45	145	20	165	47	23	70	9	79	41	29	70	14	84	328	1103	218	North Dakota
38007	2	2	4	2	6	9	1	10	2	12	4	2	6	1	7	25	197	54	North Dakota
38009	82	42	124	45	169	80	49	129	37	166	65	49	114	33	147	482	1620	385	North Dakota
38011	50	27	77	25	102	62	36	98	31	129	33	13	46	7	53	284	783	160	North Dakota
38013	23	16	39	3	42	37	16	53	2	55	5	9	14	6	20	117	550	111	North Dakota
38015	1390	730	2120	688	2808	1125	577	1702	339	2041	1062	570	1632	335	1967	6816	17364	4331	North Dakota
38017	1413	682	2095	627	2722	1357	534	1891	281	2172	1619	869	2488	552	3040	7934	25401	5654	North Dakota
38019	51	39	90	35	125	24	20	44	13	57	35	21	56	18	74	256	920	374	North Dakota
38021	92	47	139	68	207	65	45	110	13	123	44	27	71	35	106	436	976	345	North Dakota
38023	15	12	27	4	31	27	14	41	5	46	16	26	42	10	52	129	604	177	North Dakota
[truncated: 1,128 more rows]

## Sheet: DOH
FIPS	County_name	State	P1_Policies	P6_PER_DEMOCRAT	B1_Hypertention	B3_CHD_AdjPrev	B4_STROKE_AdjPrev	B5_MH_AdjPrev	B6_ASTHMA_AdjPrev	B8_HIVper100k	B9_DIABETES_AdjPrev	B10_Depression_AdjPrev	B11_religiousper100k	B13_alcohohicpt	B14_physicalInactivept	B15_Obesitypct	B17_Lowbirthweight	B18_SocialAsRate	B19_CANCER_AdjPrev	B20_VaccPct	E1_Parkaccess	E2_Recreationper100k	E3_FoodEnvirIndex	E4_Workmobchange	E5_Schoolper100k	E6_liquorper100k	E7_GroceryChange	E8_Natural_amenity_Scale	E9_TRIperCapita	E10_Ruralpct	E11_PM2.5	E12_Ozone	E13_CrimeRate	H1_PCPper100k	H2_MDper100k	H3_Hospitalper100k	H4_pharmacyper100k	H5_NursingHomeper100k	H6_Pedper100k	H7_EDvisitper100k	H8_bedsper100k	H9_MClinicsPer100k	H10_MentalHCper100k	H11_teleserviceper100k	H12_FederalSupport	H13_MUApct	S1_Poverty	S2_Unemployment	S3_M_income
1001	Autauga County	Alabama	5	27.0184	38.2	6.1	3.5	17.1	9.7	242.5	11.2	25.3	67687.9	16.1612	32.2	35.3	9.73815	12.8873	6.5	44.4	0.2	25.3711	6.5	-17.1225	39.8688	5.43665	7.29449	0.78	4996.68	0.428913	9.5	0	272.282	48.3273	78.7557	1.7899	18.1222	0	1.7899	60428.9	98.4446	0	0	10.7394	160345	0.708738	0.152118	0.273627	57982
1003	Baldwin County	Alabama	7	22.409	33.4	5.7	3	16.1	8.9	176.1	9.4	24.9	53174	21.5035	27.6	29.6	8.38573	10.1239	6.7	51.6	0.2	44.6159	7.4	-14.8151	26.9554	11.6187	17.7308	1.82	27.4106	0.415804	7.2	0	203.66	72.1216	201.134	1.79184	24.6317	0	12.9909	31895.7	155.89	0	0.872269	0.895921	160345	0.73653	0.0917368	0.247684	61756
1005	Barbour County	Alabama	5	45.7882	45.6	8.4	5.4	20.5	11.1	456.5	16.5	24.7	54999	13.9276	41.6	40.4	11.9147	7.29158	6.2	46	0.27	31.7173	5.7	-13.5544	45.3104	0	-3.94521	0.19	241.853	0.66244	9	0	414.278	40.5088	48.6105	4.05088	27.1862	0	0	28076.6	190.391	0	0	0	160345	0.719077	0.285999	0.433589	34990
1007	Bibb County	Alabama	5	20.6983	41.3	7.2	4.1	19.1	9.9	215.9	12.7	26.2	49880	16.0168	37.7	41.2	10.0331	8.93096	6.5	35	0.38	19.279	7.6	-14.6069	53.0172	0	10.3109	-0.15	15.1855	0.760717	9.4	1	89.3491	75.9132	66.9822	4.46548	24.0987	620.702	0	26984.9	741.27	0	0	17.8619	160345	0.701446	0.180981	0.397898	51721
1009	Blount County	Alabama	6	9.56938	37.5	6.8	3.5	18.3	9.7	76.2	11.4	25	65162	16.1735	33.3	38.7	7.85989	7.4361	6.7	32	0.16	10.5029	7.8	-21.12	36.7602	0	6.73676	0.23	1243.77	0.900071	9.4	1	482.691	24.2106	32.8572	1.72933	19.2553	0	3.45865	26121.5	43.2331	0	0	0	160345	0.685871	0.137361	0.341559	48922
1011	Bullock County	Alabama	5	74.7019	48.2	7.8	5.5	18.9	10.8	638.3	17.8	21.1	57724	13.4455	41.3	43.8	15.0623	7.92001	5.8	54.9	0.02	30.8864	4.6	-17.1243	51.4774	0	-0.369565	-1.08	10.596	0.650345	9	0	311.027	29.7	49.5	9.90001	30.8864	0	9.90001	34263.9	534.601	0	0	0	160345	0.715498	0.294966	0.357791	33866
1013	Butler County	Alabama	5	41.7896	44.1	7.2	4.7	19.6	10.9	340.4	15.1	23.3	58614.9	13.557	40.7	39.7	12.8285	9.25545	6.3	39.9	0.02	25.7586	6.9	-11.781	36.062	0	-0.392045	-1.16	58.7743	0.7222	8.8	0	581.584	25.7096	61.703	5.14192	25.7586	0	5.14192	24053.9	313.657	0	5.12715	0	160345	0.720886	0.195559	0.299006	44850
1015	Calhoun County	Alabama	5	29.8452	40.5	6.7	3.9	19.1	10	254.5	12.7	27.2	71362	16.1706	32.6	35.9	9.43721	13.3797	6.6	47.5	0.29	16.1828	5.9	-18.4619	41.3561	4.49523	-8.27792	0.22	1494.3	0.323632	9.4	0	756.067	63.3775	165.486	2.64073	30.5676	0	12.3234	53206.3	214.779	0	0	0	160345	0.689207	0.157837	0.293094	50128
1017	Chambers County	Alabama	5	41.6449	43	6.9	4.4	19	10.5	392.6	13.9	25.3	65033	14.1963	36.9	39.5	12.6531	18.0429	6.4	31.9	0.14	0	7	-18.2174	54.7529	0	9.16026	-0.34	604.201	0.469713	9.3	0	529	45.1074	75.1789	0	24.3346	0	3.00716	0	0	0	0	0	160345	0.702787	0.153977	0.268081	43875
1019	Cherokee County	Alabama	5	13.2022	37.7	7.2	3.8	19.8	10.1	139.6	11.4	27.4	47924	16.398	36	34.3	8.29238	8.39823	6.7	31.1	0.22	19.4704	7.2	-11.9065	31.1526	0	8.80603	0.64	53.5662	0.880494	9.2	0	330.439	38.1738	45.8085	3.81738	23.3645	0	0	10264.9	171.782	0	0	0	160345	0.682746	0.129361	0.325319	42509
1021	Chilton County	Alabama	5	15.914	38.6	7.1	3.9	19	9.8	162.3	12.3	26.6	69858	15.9551	35.3	39.2	9.04406	14.8555	6.5	36.6	0.05	13.8001	7	-14.7935	34.5002	6.90004	9.01585	0.38	3.12485	0.868295	9.5	1	507.811	24.7592	45.0167	2.25083	20.7001	0	2.25083	43069.7	81.03	0	0	0	160345	0.703832	0.170132	0.32703	52141
1023	Choctaw County	Alabama	5	41.8944	44.1	7.4	4.8	20.1	10.9	261.6	14.7	25.4	70141.9	14.1065	37.8	39.7	11.523	21.4473	6.3	67	0.06	0	5.8	-12.0594	47.8316	0	0.0392157	0.92	1915.74	1	9.2	0	128.415	39.7172	39.7172	7.94344	23.9158	0	0	19310.5	198.586	0	0	0	160345	0.716751	0.197146	0.376627	36634
1025	Clarke County	Alabama	7	43.8142	45.3	7.4	4.7	20	11	176.5	14.8	25.6	79239.9	13.7794	39.6	44.4	13.1369	16.0867	6.2	51.5	0.09	21.3265	5.4	-17.3803	51.1836	0	-2.31895	1.26	469.201	0.767606	9.2	0	475.312	46.5668	55.0334	8.46668	38.3877	0	0	39831.5	254.001	0	0	0	160345	0.722048	0.250373	0.421372	37345
1027	Clay County	Alabama	5	18.2828	40.3	7.5	4.2	20.4	10.6	178.6	12.9	27.4	73965.9	15.6471	37.1	37.1	8.24338	11.3336	6.6	42.4	0.23	0	7.3	-8.42115	46.1467	0	4.51111	0.21	471.486	1	7	0	309.067	37.7786	52.8901	7.55572	23.0734	0	0	23317	974.688	0	0	0	160345	0.697192	0.155207	0.311897	42678
1029	Cleburne County	Alabama	5	9.33998	36.9	6.9	3.7	19.3	9.9	111.8	11.1	27.4	76562.9	16.4492	33.6	35.6	7.84148	8.71898	6.8	29	0.4	0	7.1	-12.5761	61.0749	0	6.41176	0.21	3.19422	1	9	0	103.333	20.1207	26.8276	0	20.3583	0	0	0	0	0	0	0	160345	0.690756	0.155741	0.311368	46320
1031	Coffee County	Alabama	5	22.7879	37.9	6.3	3.5	17.3	9.5	175.8	11.5	25.5	66111	15.8328	33.3	34.6	8.6677	12.9915	6.4	47.2	0.06	17.5005	6.9	-18.2213	40.8346	5.83351	12.2305	-0.66	1790.13	0.482535	8.6	0	276.208	47.7628	101.257	1.91051	23.334	0	13.3736	60236.5	189.141	0	1.87864	3.82102	160345	0.726264	0.154491	0.268264	56799
1033	Colbert County	Alabama	5	29.9182	38.4	6.5	3.7	18.4	9.7	138.1	11.5	26.2	69459	16.4068	33.2	35.9	10.5467	16.2922	6.6	48.4	0.22	34.9715	6.7	-16.635	47.8557	22.0872	0.605634	0.7	1571.46	0.43866	7.5	0	400.007	61.5485	141.199	3.6205	36.8121	0	7.241	82304.8	506.87	0	0	1.81025	160345	0.674225	0.155163	0.301328	47962
1035	Conecuh County	Alabama	5	46.0488	43.7	7.4	4.8	19.8	10.9	316.4	14.9	23.8	57075.9	13.5174	39.5	41	13.871	7.45836	6.2	44	0.05	24.6629	6.4	-15.702	65.7678	0	6.32653	-1	13.926	0.828986	8.8	0	387.409	41.4353	49.7224	8.28706	16.442	0	0	7831.28	364.631	0	0	16.5741	160345	0.725856	0.165735	0.429718	35444
1037	Coosa County	Alabama	5	32.7797	41.3	7	4.2	18.9	10.3	222.8	13.1	24.3	53279.9	15.373	34.8	39.2	14.5161	10.316	6.4	41	0.11	0	7.1	-8.55576	29.2198	0	3.81164	1.59	0	1	9.2	0	254.832	0	9.37822	0	9.73994	0	0	0	0	0	0	0	160345	0.702444	0.124963	0.324263	43571
1039	Covington County	Alabama	5	15.611	39.6	6.9	3.8	19.7	10.3	153.8	12.1	27.9	61925	15.1798	35.6	36.6	10.609	11.0664	6.8	38.4	0.15	27.5065	6.8	-11.1485	41.2598	8.25196	11.0717	-0.17	46.6206	0.705826	8.6	0	331.121	48.5843	99.8677	5.39826	30.2572	0	13.4956	69669.9	369.781	0	0	5.39826	160345	0.728621	0.176729	0.315453	42566
1041	Crenshaw County	Alabama	5	25.6914	40.4	7	4.1	19.1	10.4	225.9	12.9	25.7	63166.9	15.2104	35.6	35.6	11.0902	10.1656	6.5	34.7	0.03	0	6.5	-20.6865	36.8786	0	0.647059	-0.91	1336.37	1	8.7	0	331.907	21.7833	36.3055	14.5222	29.5029	0	0	36871.9	675.283	0	0	0	160345	0.721207	0.145523	0.327253	42611
1043	Cullman County	Alabama	5	10.6999	37	6.7	3.5	18.8	9.8	97.1	10.8	27.3	78101.9	17.2372	33.6	33.2	8.6177	10.6246	6.7	38.5	0.05	20.7135	7.4	-18.345	49.9561	3.65533	4.26376	0.64	1495.49	0.73042	9.3	0	129.392	63.27	119.377	1.19377	36.5533	0	8.35641	52917.6	173.097	0	0	0	160345	0.683444	0.126889	0.285093	48388
1045	Dale County	Alabama	5	26.1931	39.6	6.7	3.8	18	9.7	316.3	12.8	24.7	49217	15.2998	32.9	38.1	8.45285	11.3886	6.4	48	0.13	14.676	6.5	-13.845	37.7382	6.2897	7.21255	-0.47	250.168	0.512369	8.6	0	436.721	24.4041	75.2461	2.03368	14.676	0	6.10103	39915	140.324	0	0	0	160345	0.725818	0.183806	0.322512	45644
1047	Dallas County	Alabama	6	68.4617	49	7.6	5.5	19.9	11.6	456.7	17.3	22.6	60579.9	12.7829	41.2	47.4	14.0048	12.9046	6	46	0.2	15.9753	6.2	-14.032	77.2139	0	-1.70963	-0.18	599.801	0.46823	9.1	0	924.561	102.162	198.946	2.68846	34.6131	0	10.7538	68098.7	400.581	0	0	2.68846	160345	0.711995	0.292241	0.369109	33317
1049	DeKalb County	Alabama	5	14.583	38.8	7.8	4.1	20	10.2	113.9	13	27.1	55365.9	14.4002	40.5	35.3	8.45217	8.66975	6.6	34.3	0.06	14.1902	6.65606	-12.9512	32.6375	5.67609	7.00128	-1.6	417.489	0.909126	7.1	0	312.331	47.5438	71.3157	1.39835	25.5424	0	12.5851	37843.5	160.81	1.39835	0	0	160345	0.678185	0.207121	0.308857	42267
1051	Elmore County	Alabama	6	25.2669	37.5	6	3.4	17	9.7	298.1	11.8	25.3	46968	16.0762	33.1	35.8	9.26326	11.2057	6.6	47	0.13	22.1256	7.6	-20.975	39.0452	6.50754	4.1242	2.11	259.24	0.598524	9.6	0	238.677	23.3964	39.4045	2.46278	27.3317	0	2.46278	20192.3	118.213	0	1.21717	0	160345	0.707772	0.105839	0.30369	62324
1053	Escambia County	Alabama	5	30.9114	42.5	7.5	4.6	19.8	10.4	255.8	14.5	24.8	60059	14.0761	39.1	38.7	9.96764	14.1949	6.4	37	0.17	8.8968	6.8	-14.4942	53.3808	0	2.90096	-0.03	1710.71	0.595657	8.9	0	446.245	32.7573	68.2445	5.45956	26.6904	0	0	41397.1	223.842	0	0	0	160345	0.730494	0.238316	0.454024	35558
1055	Etowah County	Alabama	6	24.2352	38.2	6.7	3.8	19.1	9.9	220	11.9	27.5	80441.9	15.3587	33.9	34.5	9.34112	15.1563	6.7	41.5	0.18	19.713	6.2	-19.4962	49.2824	5.91389	-1.97066	0.96	2758.07	0.35919	7.7	0	603.963	83.115	205.343	3.91129	27.5982	0	18.5786	64775.9	656.119	0	0	0	160345	0.602387	0.159665	0.298185	44934
1057	Fayette County	Alabama	5	15.9138	40.1	7.2	4	19.9	10.4	101.4	12.3	27.6	64027.9	15.4798	35.4	37.1	10.1297	7.97448	6.7	35.2	0.12	0	7.1	-16.0342	37.2532	0	3.81164	-0.38	67.9606	0.811426	8.9	0	391.397	98.1475	171.758	6.13422	37.2532	1196.17	6.13422	72935.8	1024.41	0	0	6.13422	160345	0.690016	0.207687	0.335862	41469
1059	Franklin County	Alabama	5	16.5845	37.7	7.1	3.8	18.7	9.5	85	12.7	26.2	64396	15.4439	37.2	37.9	9.76776	7.33372	6.5	44.2	0.02	16.0447	7.1	-11.0269	48.134	0	4.18846	0.16	108.779	0.731993	8.5	0	264.234	44.64	66.96	6.37714	28.8804	0	6.37714	38820.9	363.497	0	0	0	160345	0.678479	0.196515	0.308103	41174
1061	Geneva County	Alabama	5	12.7142	39.4	7.4	4	20.1	10.2	191.7	12.1	27.1	61545	15.3912	35.4	35.9	8.15408	9.89684	6.7	40.4	0.11	15.3362	6.6	-17.6325	49.8428	0	0.8	-0.51	96.273	0.897533	8.4	0	413.571	30.4518	41.8713	3.80648	23.0044	0	0	18469	559.552	0	0	0	160345	0.730968	0.218081	0.324236	41569
1063	Greene County	Alabama	6	81.3403	51.8	8.9	6.7	22	12.7	399.7	20.5	22.6	26810	11.0461	45.9	47	15.7895	9.86315	5.8	51.6	0.04	61.4855	4.2	-21.6393	61.4855	0	0.960784	-0.04	167.275	1	9.1	0	669.344	49.3157	73.9736	12.3289	12.2971	0	0	6743.93	1134.26	0	0	0	160345	0.703743	0.364117	0.471734	26688
1065	Hale County	Alabama	5	59.0253	44.9	7.5	5.2	20	11.5	541.5	16.1	23.2	60475.9	13.7003	39.5	43.8	12.2628	6.82547	6.2	61.8	0.16	0	6.8	-20.685	55.1268	0	-13.9804	1.43	83.0071	0.90516	9.2	1	208.558	27.3019	47.7783	6.82547	27.5634	0	0	16456.2	136.509	0	0	0	160345	0.70516	0.245865	0.345467	30793
1067	Henry County	Alabama	5	28.0275	40.6	6.7	4	18.6	10.2	297.5	12.6	25	47363.9	15.9423	34.9	38.5	10.6048	12.787	6.5	45.9	0.05	0	7.2	-17.4392	42.1205	18.0516	4.03922	0.07	1.3197	0.890339	8.5	0	197.372	29.0613	23.2491	0	24.0688	0	5.81226	0	0	0	0	0	160345	0.724545	0.152356	0.324501	51715
1069	Houston County	Alabama	5	27.9752	41.4	6.6	3.9	18.4	10.2	413.5	12.6	25.8	79824	14.9437	35.9	40.2	10.8473	11.7112	6.6	43.7	0.08	34.5473	7.2	-12.1908	42.2245	12.4754	4.00868	-0.79	38.8856	0.33988	7.6	0	487.788	88.7781	353.223	4.72224	34.5473	0	19.8334	96090	624.28	0	0	0	160345	0.73008	0.175663	0.299759	49069
1071	Jackson County	Alabama	6	15.726	39.2	7.2	3.9	20.1	10.1	92.8	12.2	27.9	54337	15.9036	35.7	38.6	9.30714	9.29764	6.8	49.9	0.25	15.6265	6.8	-13.9634	48.8329	0	10.1637	1.25	713.579	0.764988	8.7	1	316.985	54.2362	94.9134	1.93701	23.4398	0	7.74803	17365.3	178.205	0	0	0	160345	0.673029	0.178787	0.375491	42578
1073	Jefferson County	Alabama	7	55.7585	37.7	5.9	3.8	16.2	9.8	683.3	12.6	21.7	83870	16.5654	30.4	34.2	11.4166	14.4707	6.3	59.1	0.36	38.2037	6.8	-24.6737	35.5636	9.00739	-1.79529	0.51	3595.12	0.0899512	10.2	5	872.75	136.811	662.797	2.12581	28.7305	0	38.2646	87720.3	663.404	0.151843	0	2.73318	160345	0.176156	0.156643	0.253752	55088
1075	Lamar County	Alabama	5	13.5966	39.2	7.5	4.1	20.1	10.2	179.9	12.6	27.3	75816.9	15.8801	37.1	36.4	8.51466	7.24375	6.7	44.4	0.06	29.3384	7.1	-15.2649	36.673	0	7.98039	-0.85	106.001	1	9	0	162.212	0	21.7313	0	36.673	0	0	0	0	0	0	0	160345	0.689088	0.176691	0.323903	42688
1077	Lauderdale County	Alabama	5	26.8725	35.6	6.4	3.4	17.7	9.4	120.5	10.9	25.3	58314.9	17.0013	30.1	32.7	9.64994	13.9115	6.7	47.2	0.26	23.1219	7.2	-15.7325	26.425	11.0104	8.18438	0.9	51.4167	0.479665	8.5	0	268.603	54.999	182.252	1.07841	30.8292	0	11.8625	51448.8	346.17	0	0	0	160345	0.421398	0.13033	0.259598	48428
1079	Lawrence County	Alabama	5	22.2194	38.9	7.2	4.1	20.2	10.4	82.5	12.4	27.6	52183	16.1006	35	35.5	8.58726	11.5417	6.7	47.5	0.15	0	6.8	-12.9449	52.0339	0	8.80278	0.54	4.42695	0.907216	8.7	0	260.453	15.1865	15.1865	3.0373	30.6082	0	6.0746	32113.4	130.604	0	0	0	160345	0.677189	0.167917	0.3458	47125
1081	Lee County	Alabama	5	38.9928	38.3	6.2	3.6	17.1	9.5	236.2	11.9	24.2	40639.9	15.2945	29.2	33.6	9.30849	8.75156	6.5	40.7	0.16	19.0657	6.8	-21.8648	29.8695	3.17761	12.3797	-0.24	2124.8	0.271145	9.6	0	415.637	49.2276	128.842	0.607748	23.5143	559.128	9.11621	33617.6	323.322	0.607748	0	0.607748	160345	0.707702	0.193694	0.255472	52930
1083	Limestone County	Alabama	6	27.7689	37.8	6.2	3.4	16.9	9.5	136.5	11.2	24.1	51964.9	15.976	31	33.7	8.9256	8.18885	6.5	39.2	0.18	16.0476	7.4	-18.6812	31.0253	4.27936	4.93214	-0.42	38.1558	0.601281	8.8	1	160.124	37.4059	77.8446	1.01097	22.4666	0	8.08775	32329.8	71.7788	0	0	2.02194	160345	0.611362	0.126819	0.299959	64270
1085	Lowndes County	Alabama	5	72.7432	48.6	7.9	5.8	20.3	11.8	593.3	17.9	23	55023	11.7577	42.8	45.8	14.7092	6.16903	5.9	51.8	0.05	30.631	5.1	-17.9134	102.103	0	3.81164	-0.41	728.07	1	8.9	0	671.019	10.2817	20.5634	0	10.2103	0	0	0	0	0	0	0	160345	0.71466	0.224321	0.364067	33634
1087	Macon County	Alabama	6	81.4857	48	7.1	5.5	19	11.7	671.1	17.5	22.1	44672	12.0807	38.6	40.4	13.4013	7.19504	5.8	48.8	0.27	0	5.6	-24.9206	49.5019	0	9.80392	-0.56	1336.37	0.570036	9.4	0	734.312	38.7425	71.9504	0	18.5632	0	0	0	0	0	0	0	160345	0.711062	0.234453	0.313176	35450
1089	Madison County	Alabama	7	44.8156	35.6	5.6	3.1	15.1	9.6	259.9	10.6	22.9	50425	17.6201	27.8	32.5	10.1385	10.8069	6.4	63	0.31	35.9953	7.4	-26.3536	33.484	10.3242	0.312655	-1.25	2523.27	0.157566	7.5	1	610.723	97.3428	288.81	1.34081	25.392	0	19.3077	60545.3	349.415	0.268162	0	1.87713	160345	0.255046	0.114362	0.224527	66887
1091	Marengo County	Alabama	5	50.3486	44.1	7.1	4.8	19.1	10.8	177.4	15	23.4	77252.9	13.9096	39.8	43.6	11.9705	16.4343	6.2	54.8	0.07	31.7763	6.1	-17.977	52.9605	0	1.67548	-0.72	1727.39	0.713881	9.2	0	449.415	37.1097	47.7125	5.30138	21.1842	0	0	33356.3	249.165	0	0	0	160345	0.713214	0.216238	0.38142	33029
1093	Marion County	Alabama	6	10.5961	38.2	7.1	3.8	20	10.1	149.6	11.5	28.1	61177.9	16.381	34.2	35.9	9.47368	9.08816	6.8	36.8	0.07	13.6668	7	-12.9245	47.8338	0	3.85106	-0.31	585.007	0.890819	8.7	0	295.897	26.9279	16.8299	6.73197	34.167	0	3.36598	54562.6	238.985	0	3.36666	6.73197	160345	0.68338	0.172783	0.322924	40978
1095	Marshall County	Alabama	5	14.9868	39.1	7	3.7	18.4	9.8	156	12.4	27.6	65515.9	14.3083	36.2	38	8.16138	9.81669	6.7	46.2	0.06	24.2713	6.5	-20.3663	37.9899	10.5528	5.1178	0.37	1048.42	0.552923	9.1	1	286.269	63.0335	108.5	2.06667	28.4924	0	8.26668	65598.2	189.1	0	0	2.06667	160345	0.679668	0.190572	0.304228	50216
1097	Mobile County	Alabama	6	43.3895	39.5	6.6	4	17.8	9.7	564.3	13.1	23.9	61291.9	17.027	32.1	36.4	11.9176	11.205	6.4	50.5	0.37	24.5844	6.8	-20.5658	34.664	9.34207	0.297767	1.52	6903.73	0.193152	8.1	1	548.147	84.7027	318.482	1.69405	25.3219	0	21.2967	55936.4	375.354	0.726023	0	0.242008	160345	0.479805	0.178672	0.308576	49625
1099	Monroe County	Alabama	5	41.7604	43.4	7.5	4.9	20.1	10.9	193.7	15.1	23.6	64847	14.693	41.2	41.1	11.7182	12.5404	6.3	44	0.1	0	5.8	-19.874	43.4405	0	3.76712	1.27	4597.85	0.797406	9	0	492.309	43.4091	67.5252	4.82323	24.1336	0	0	29537.5	212.222	0	0	0	160345	0.723678	0.240226	0.43303	31969
1101	Montgomery County	Alabama	6	65.0894	43	6.2	4.2	16.8	9.9	823	14	20.9	69738.9	15.0169	31.9	37.6	12.9643	14.8795	6.1	52.9	0.32	27.4416	6.8	-19.9677	39.7903	14.6355	0.0781638	-0.28	253.032	0.103934	8.5	0	531.715	112.59	298.032	2.64917	21.9533	0	19.4272	88715.4	543.521	0	0	6.62293	160345	0.518777	0.187627	0.269767	51963
1103	Morgan County	Alabama	7	24.6342	35.5	6.4	3.5	17.6	9.6	144.3	11.5	25.9	69678.9	14.8702	31.2	34.5	8.80232	12.1157	6.5	44	0.36	19.636	7.1	-18.1086	43.5406	6.8299	-2.37883	1.09	6071.42	0.382416	7.4	0	180.733	53.4764	121.157	0.835568	29.0271	0	5.84898	26360.5	91.9125	0.835568	0	0	160345	0.0932573	0.148713	0.28078	52923
1105	Perry County	Alabama	5	73.805	49.6	8.4	6.1	21.1	11.9	282	18.9	23.7	53913.9	11.4351	43.4	46.2	14.1944	10.0863	6	49.3	0.14	0	4.1	-30.6054	36.162	0	-0.88	0.84	1336.37	1	9	0	381.415	33.621	44.828	0	24.108	0	0	0	0	0	0	0	160345	0.707115	0.360535	0.513116	23875
1107	Pickens County	Alabama	5	41.6012	44.3	7.5	4.6	19.1	10.3	321.5	14.6	25	68367.9	14.837	38.3	40.1	13.4187	10.5369	6.3	50.3	0.05	32.6442	7.2	-27.8555	43.5256	0	14.0625	0.13	18.2444	1	9.2	0	166.216	45.1581	50.1756	0	27.2035	0	0	0	0	0	0	0	160345	0.697003	0.247388	0.370119	40362
1109	Pike County	Alabama	5	40.7196	43	6.8	4.2	18.5	10.3	401.4	13.9	25.4	50929	14.2446	33.8	36.3	10.5526	10.2676	6.4	42.6	0.07	19.0549	6.5	-18.8976	41.2856	9.52744	0.580026	-0.93	2796.67	0.550075	8.8	0	564.402	42.2782	72.4769	3.01987	28.5823	0	12.0795	46638.9	129.854	0	0	0	160345	0.720112	0.229643	0.326506	39218
1111	Randolph County	Alabama	5	20.3285	38.8	6.8	3.9	19	10.1	82.1	12	26.1	57321	15.0763	34.7	34.5	8.91473	10.1223	6.6	33.3	0.1	0	6.5	-19.3291	58.6114	0	4.07843	0.71	31.8837	0.828576	9	0	196.498	22.0051	35.2082	4.40102	27.0514	0	0	19258.9	66.0153	0	0	13.2031	160345	0.696801	0.187782	0.369802	45141
1113	Russell County	Alabama	5	52.6419	42.5	6.7	4.4	18.7	10.6	418.9	14.7	24.2	69485	13.8694	36.3	38.5	10.852	8.97155	6.3	42.2	0.18	7.0109	6.9	-23.1687	33.3018	0	10.58	-0.24	4071.67	0.351697	9.5	0	504.996	24.1542	53.4842	3.4506	12.2691	0	6.90119	26492	160.453	0	0	0	160345	0.721848	0.218355	0.313418	42208
1115	St. Clair County	Alabama	6	17.4254	39	6.4	3.5	18.2	9.9	147.8	10.8	27.6	47573	18.3091	31.8	35.2	8.98956	7.70846	6.8	39.6	0.11	14.9699	7.8	-21.0413	36.849	5.75765	3.3009	1.39	167.377	0.71177	9.7	1	299.399	15.6404	30.1636	1.11717	23.0306	0	3.35151	27397.4	44.6867	0	0	0	160345	0.690096	0.113863	0.274021	62531
1117	Shelby County	Alabama	6	28.9413	33.9	5.3	2.8	14.6	8.7	182.4	9	22.6	43933.9	15.617	23.6	30.2	7.73231	10.7027	6.6	36.7	0.25	34.2297	8.2	-26.0223	30.0096	9.378	-4.82258	1.12	627.871	0.241806	10.2	1	263.623	87.7346	267.797	1.37803	30.4785	0	17.9144	18946.5	145.612	0	0	0	160345	0.69725	0.0685485	0.207778	78889
1119	Sumter County	Alabama	5	73.8833	48.3	7.5	5.6	19.8	11.6	400	17.8	22	36111	12.0795	39.5	43.5	14.17	9.65639	5.9	52.3	0.07	42.5858	5.9	-25.2865	51.103	0	1.18919	-0.48	17000.9	1	9.3	0	435.48	56.329	48.282	8.04699	17.0343	0	0	8722.94	265.551	0	0	0	160345	0.707853	0.308066	0.416749	26150
1121	Talladega County	Alabama	5	36.8393	41.9	7.1	4.4	19.6	10.7	264.7	13.2	25.9	53475	13.6474	36	37.1	11.3204	12.3784	6.5	36.9	0.29	18.2589	6.8	-18.255	49.5598	6.52103	7.42382	1.34	1909.01	0.57493	9.7	0	468.573	31.2586	62.5172	2.50069	22.1715	0	5.00138	35311	216.309	0	0	0	160345	0.695432	0.178259	0.323251	43969
1123	Tallapoosa County	Alabama	5	27.912	41.1	6.9	4.1	19.3	10.4	221.5	12.9	26.1	69455.9	15.451	36.6	38.6	14.1804	13.1295	6.5	38.9	0.1	30.091	7.3	-15.6901	30.091	10.0303	14.0875	2.19	37.7465	0.775768	9.4	0	638.914	54.5	133.773	4.95454	27.5834	0	14.8636	68615.5	232.863	0	0	4.95454	160345	0.7036	0.164799	0.323047	48160
1125	Tuscaloosa County	Alabama	6	41.8811	40	6.1	3.8	17.1	9.9	308.8	12	23.7	53588.9	16.427	31.3	38.3	11.1205	10.3174	6.5	44.2	0.25	25.6582	7.4	-21.4442	33.2047	8.04963	1.98883	0.5	2429.7	0.250141	7.7	1	401.718	87.4113	242.65	2.86595	22.6396	0	9.55315	63801.2	985.885	0	0.948956	0	160345	0.197945	0.172146	0.251371	54283
1127	Walker County	Alabama	5	15.5085	38.1	7.2	3.9	20.4	10	152.6	11.5	29.6	65350.9	14.8778	36.2	35.3	10.6986	14.326	6.6	47.8	0.05	15.9895	6.8	-13.6512	39.9738	0	2.94878	0.51	7.78454	0.746852	9.5	2	449.85	42.5056	122.794	1.57428	41.5727	0	7.87141	22539	280.222	0	1.58371	0	160345	0.688706	0.169441	0.326233	45833
1129	Washington County	Alabama	5	25.4394	40.6	7.5	4.5	20.1	10.5	102.9	13.9	25.5	58495	14.129	38.1	40.3	11.9295	15.9255	6.5	46.3	0.1	0	6.8	-16.9245	49.3888	0	8.03922	-0.49	621.049	1	9.2	0	243.105	12.2504	30.626	6.1252	18.5208	0	0	10559.8	122.504	0	0	0	160345	0.726185	0.148413	0.411909	42331
1131	Wilcox County	Alabama	5	68.5753	49.2	8.4	6.1	21.3	12.1	245.4	18.6	22.9	61045	11.4892	44.1	45.4	14.0167	5.78425	6	54.3	0.14	0	4.5	-24.2061	77.7529	0	-15.3333	1.58	1636.36	1	9	0	644.667	38.5617	48.2021	0	19.4382	0	0	0	0	0	0	0	160345	0.717228	0.276217	0.440146	35063
1133	Winston County	Alabama	5	8.63169	39	7.5	4	20.7	10.3	54.4	12	29.6	61158	15.5704	37.7	38.3	10.0599	9.7338	6.7	22.2	0.37	21.4445	7	-16.242	60.0446	0	6.09434	0.88	13.8095	0.862499	8.8	0	107.48	33.8567	33.8567	4.23209	42.889	0	0	13056	249.693	0	4.25387	0	160345	0.683178	0.174172	0.309792	40991
2013	Aleutians East Borough	Alaska	4	34.565	34.3	6.7	3.9	12	7.6	274.902	12.9	11.7	23590.9	16.3061	28.1	31.5	5.75853	0	5.3	74.1	0.66	0	7.3	-23.8896	118.378	0	-4.99579	0.055	3186.78	1	7.075	0	378.185	0	0	0	0	0	0	0	0	0	0	0	150000	0.324029	0.12193	0.0973384	75833
2016	Aleutians West Census Area	Alaska	5	52.6484	31.5	5.6	3.2	11	7.2	274.902	10.8	12.4	24546	18.8472	23.8	27.7	6.89655	0	5.4	63.3	0.86	0	7.8	-23.8896	110.722	0	-4.99579	0.055	2.12726	1	7.075	0	294.618	35.4988	17.7494	0	0	0	0	0	0	0	0	0	150000	0.365277	0.0760288	0.0978812	87443
2020	Anchorage Municipality	Alaska	8	65.106	29.8	4.8	2.7	12.4	9.2	274.902	8.3	17	35227.9	21.0619	20.5	30.7	6.4722	11.7014	6	67.9	0.83	55.062	8.3	-27.7556	40.3321	12.9764	-1.6129	0.055	16.2747	0.0486499	5.4	0	1006.66	129.167	409.375	2.43056	13.3271	0	26.7361	72878.5	384.028	0.347222	0	1.38889	150000	0.00192683	0.0884885	0.174827	84813
2050	Bethel Census Area	Alaska	4	50.7732	38.9	9.9	6.4	20.9	12.9	274.902	16	20.5	52964.9	16.834	32.6	38.3	6.72979	4.35114	6.7	67.8	0.76	39.163	2.5	-21.0179	234.978	0	-12.2308	0.055	0.0258723	0.705525	7.075	0	378.185	108.778	141.412	5.43892	0	0	32.6335	67981.1	201.24	0	0	0	150000	0.237011	0.285946	0.2714	54400
2060	Bristol Bay Borough	Alaska	4	50.7732	30.8	6.1	3.5	14.7	10.1	274.902	9.6	18.6	29387.9	20.908	21.6	34.1	5.75853	0	6.6	95	0.3	981.767	7.2	-23.8896	701.262	0	-4.99579	0.055	3186.78	1	7.075	0	0	0	0	0	0	0	0	0	0	0	0	0	150000	0.270076	0.0504909	0.143396	79808
2068	Denali Borough	Alaska	4	50.7732	30.2	5.6	3	13.2	9.1	274.902	8.5	17.3	27875	21.6864	19.9	28.4	5.75853	0	6.4	54.4	0.59	368.701	4.6	-23.8896	163.867	0	-4.99579	0.055	47.9679	1	7.075	0	378.185	0	0	0	0	0	0	0	0	0	0	0	150000	0.197437	0.141336	0.0674487	76364
2070	Dillingham Census Area	Alaska	5	50.7732	35.8	8.2	5.1	18.1	11.7	274.902	13.2	19.3	51620	19.3228	27.7	35.7	5.97243	0	6.7	52.9	0.37	102.375	4.5	-23.8896	245.7	0	-4.99579	0.055	3186.78	1	7.075	0	378.185	264.443	244.101	20.3417	0	0	20.3417	8563.87	325.468	0	0	0	150000	0.253713	0.176495	0.219813	57436
2090	Fairbanks North Star Borough	Alaska	4	50.7732	30.8	4.9	2.8	13.1	9.5	274.902	8.1	18.7	28800.9	19.6806	22.2	30.4	6.00147	9.60258	6.3	60.8	0.36	79.6077	7.9	-8.73	48.8261	8.49149	7.34315	0.055	2215.95	0.356485	11.4	0	378.185	90.8631	205.475	2.06507	14.8601	147.653	15.488	45763	245.743	1.03254	0	0	150000	0.181929	0.0654588	0.174887	76464
2100	Haines Borough	Alaska	5	50.7732	29.5	5.4	3	13.7	9.5	274.902	8.2	18	34968	21.1635	19.6	30.2	5.75853	0	6.6	69.3	0.9	558.436	7.1	-23.8896	119.665	0	-4.99579	0.055	10.2043	1	7.075	0	155.824	276.68	276.68	0	0	0	0	0	0	0	0	0	150000	0.264232	0.126446	0.0982759	65014
2105	Hoonah-Angoon Census Area	Alaska	4	50.7732	32.6	6.6	3.8	15.5	10.4	274.902	10.6	18.7	29442	19.9926	23.6	34.8	5.75853	0	6.4	70.3	0.97	281.162	4.8	-23.8896	281.162	0	-4.99579	0.055	3186.78	1	7.075	0	378.185	0	0	0	0	0	0	0	0	0	0	0	150000	0.242052	0.0941893	0.173726	59926
2110	Juneau City and Borough	Alaska	8	50.7732	28.5	4.6	2.7	12.4	9.2	274.902	7.6	16.6	28677.9	21.6668	16.7	27.5	5.21268	15.325	6.4	77.6	0.94	101.16	8.7	-26.9565	53.7413	15.8063	-7.08333	0.055	27184.1	0.208502	6.9	0	714.156	125.102	253.331	3.12754	18.9675	0	12.5102	45471.3	228.311	3.12754	0	3.12754	150000	0.00712424	0.0694528	0.157787	88077
2122	Kenai Peninsula Borough	Alaska	6	50.7732	31.4	5.7	3.1	14.7	9.2	274.902	8.3	18.5	32207.9	22.0666	22	27.4	5.13508	15.8411	6.6	48.9	0.52	123.33	7.4	-12.507	76.43	15.6334	13.6245	0.055	3.59697	0.839591	7.075	0	378.185	78.3539	155.004	5.11004	19.1075	178.851	5.11004	38780.1	366.219	0	0	17.0335	150000	0.246799	0.126804	0.263616	69245
2130	Ketchikan Gateway Borough	Alaska	4	50.7732	30.6	5.3	3	13.9	9.2	274.902	8.6	18.1	31506	22.5125	21.5	31.7	7.22433	13.6681	6.4	66.3	0.65	153.79	8.3	-17.6726	65.9099	0	-38.4167	0.055	0.488892	0.240675	7.075	0	358.292	115.1	237.393	7.19373	21.97	381.268	28.7749	63139.3	388.461	0	0	7.19373	150000	0.320331	0.0876602	0.155354	74678
2150	Kodiak Island Borough	Alaska	4	50.7732	29.6	4.9	2.8	12.4	8.6	274.902	9.1	15.4	28089.9	19.1465	23	29.2	4.5701	14.6176	5.8	65.6	0.34	152.242	7.5	-16.6	106.569	0	-4.99579	0.055	0.129795	0.366774	7.075	0	378.185	123.096	169.257	7.69349	15.2242	0	0	24011.4	46.1609	0	0	0	150000	0.286342	0.0731522	0.161574	79173
2158	Kusilvak Census Area	Alaska	4	50.7732	44	12.4	8.2	24.5	14.3	274.902	19.7	22.3	34790.7	15.7674	38.2	45.1	6.90476	3.60837	6.7	68.2	0	0	6.63214	-23.8896	158.093	0	-4.99579	0.055	3186.78	0.760203	7.075	0	378.185	0	0	0	0	0	0	0	0	0	0	0	150000	0.208896	0.378572	0.327234	37358
2164	Lake and Peninsula Borough	Alaska	4	50.7732	36.5	8.4	5.1	18.3	11.7	274.902	13.6	19.8	70386	18.4683	28.3	37.1	4.5045	0	6.6	59.2	0.58	262.238	3.4	-23.8896	1048.95	0	-4.99579	0.055	3186.78	1	7.075	0	378.185	0	0	0	0	0	0	0	0	0	0	0	150000	0.270967	0.15472	0.144531	48750
2170	Matanuska-Susitna Borough	Alaska	5	50.7732	31.1	5.2	2.9	13.7	9.5	274.902	8.1	19	29951.9	20.1983	23.9	32	5.74027	7.84734	6.4	41.2	0.26	63.6537	7.7	-21.2125	45.6027	10.4506	10.4097	0.055	3186.78	0.601007	4.6	0	378.185	52.6233	108.016	0.923216	10.4506	0	4.61608	38382.7	68.318	0	0	0	150000	0.21658	0.102853	0.284776	76118
2180	Nome Census Area	Alaska	4	50.7732	36.1	8.6	5.4	18.6	11.8	274.902	14	19.4	47018.9	18.8564	28.8	41.8	6.44933	5.9976	6.6	71	0.34	52.1268	5.6	-57	198.082	0	-4.99579	0.055	3186.78	0.659681	7.075	0	378.185	119.952	89.964	9.996	0	0	0	76339.5	359.856	0	0	0	150000	0.180445	0.224249	0.236209	62843
2185	North Slope Borough	Alaska	4	50.7732	33.1	6.8	4	14.7	9.6	274.902	11.2	17.4	16319.9	20.9107	23.7	35.1	5.92525	4.06835	6.3	39.4	0.22	32.3974	7.6	-31.3794	129.59	0	-4.99579	0.055	0.00268994	0.452	7.075	0	809.237	20.3417	30.5126	10.1709	0	0	0	55461.8	142.392	0	0	0	150000	0.125251	0.0938445	0.143776	79083
2188	Northwest Arctic Borough	Alaska	6	50.7732	38	9.4	5.9	19.6	12.3	274.902	15	19.8	31702.9	17.7977	29.2	39.1	7.71812	6.56082	6.6	61.9	0.66	0	3.6	-23.8896	170.046	0	-4.99579	0.055	14897.3	0.590321	7.075	0	378.185	91.8515	104.973	13.1216	0	0	0	5865.37	223.068	0	0	0	150000	0.152433	0.231916	0.3086	63750
2195	Petersburg Borough	Alaska	5	50.7732	29	5.2	2.8	13.3	9.1	274.902	8.1	17.3	31035	23.1488	20.5	28.2	5.75853	9.18555	6.4	76.4	0.98	122.474	8.3	-23.8896	91.8555	0	-4.99579	0.055	3186.78	1	7.075	0	411.132	183.711	153.092	30.6185	30.6185	0	30.6185	44060	826.699	0	0	0	150000	1.09e-07	0.0489896	0.117398	68667
2198	Prince of Wales-Hyder Census Area	Alaska	4	50.7732	34.4	7.2	4.2	16.7	10.9	274.902	11.3	19.4	31642	19.6259	24.8	37	5.45073	16.1212	6.5	53.9	0.5	47.7707	6.4	-23.8896	334.395	0	-4.99579	0.055	3186.78	1	7.075	0	378.185	145.091	112.849	0	15.9236	0	0	0	0	0	0	0	150000	0.293164	0.184076	0.210366	54018
2220	Sitka City and Borough	Alaska	5	50.7732	29.9	5.2	2.9	13.2	9.1	274.902	8.3	16.7	32598	21.2948	20.1	28.9	5.12821	14.1293	6.4	79.2	0.8	178.934	8	-17.2027	95.4312	0	-4.99579	0.055	3186.78	0.21648	7.075	0	100.632	223.714	365.006	11.7744	23.8578	0	11.7744	99434.8	294.36	0	0	0	150000	1.57e-06	0.0657283	0.152388	81708
2230	Skagway Municipality	Alaska	5	50.7732	29.3	5.1	2.7	13	9	274.902	7.6	17.9	27893	22.3815	20.2	30.7	5.75853	0	6.5	73.2	0.79	308.166	8.2	-23.8896	77.0416	0	-4.99579	0.055	3186.78	1	7.075	0	372.093	0	0	0	0	0	0	0	0	0	0	0	150000	0.257529	0.0577812	0.134831	71875
2240	Southeast Fairbanks Census Area	Alaska	4	50.7732	30.5	5.9	3.2	14.3	9.4	274.902	8.7	17.9	28397	21.2396	23	32.3	3.56653	5.80299	6.5	41.2	0.35	43.9754	7	-44.619	205.218	58.6338	-4.99579	0.055	236.466	1	7.075	0	378.185	72.5374	43.5224	0	14.6585	0	0	0	0	0	0	0	150000	0.194481	0.100997	0.277049	66941
2261	Valdez-Cordova Census Area	Alaska	5	50.7732	29.7	5.1	2.8	12.8	8.9	274.902	7.9	17.2	34548	23.1976	20.2	30.7	4.474	16.3008	6.4	63.6	0.8	0	7.6	-7.91187	0	0	-12	0.055	0.29112	1	7.075	0	315.585	130.406	141.274	21.7344	0	0	0	28385.1	478.157	0	0	0	150000	0.226894	0.128986	0.179746	67838.1
2275	Wrangell City and Borough	Alaska	5	50.7732	30.8	5.9	3.3	15.2	10	274.902	8.9	19.1	38666	20.7179	22.3	30.5	5.75853	0	6.5	59.2	1	201.045	7.7	-23.8896	120.627	0	-4.99579	0.055	3186.78	1	7.075	0	0	119.904	159.872	39.968	40.2091	0	0	38888.9	879.297	0	0	0	150000	0.308184	0.0804182	0.195519	58438
2282	Yakutat City and Borough	Alaska	4	50.7732	33	6.7	3.9	15.1	10.2	274.902	10.8	17.6	24621.9	20.0949	23	33.5	5.75853	0	6.4	78.8	0.93	0	8.5	-23.8896	335.008	0	-4.99579	0.055	3186.78	1	7.075	0	378.185	0	0	0	0	0	0	0	0	0	0	0	150000	0.253106	0.0670017	0.0552632	59517
2290	Yukon-Koyukuk Census Area	Alaska	4	50.7732	35.6	8.7	5.3	19.1	11.9	274.902	13.6	20.3	70454.9	20.4495	27.4	38.4	5.09434	0	6.7	77.5	0.68	0	2.2	-23.8896	571.429	0	-4.99579	0.055	3186.78	1	7.075	0	378.185	19.1205	0	0	0	0	0	0	0	0	0	0	150000	0.171769	0.236571	0.187618	41728
4001	Apache County	Arizona	6	66.226	33.8	8.8	5.8	22.1	12.8	211.5	15.7	20.6	48835	15.3244	29.4	36.9	7.75888	3.06036	6.4	95	0.21	5.67795	2.7	-25.8287	93.6861	0	8.83312	3.45	282.534	0.78234	2.5	12	108.968	44.5143	82.0733	5.56429	2.83897	0	16.6929	84435.3	198.923	1.39107	0	2.78214	198182	0.662743	0.344339	0.536244	33967
4003	Cochise County	Arizona	5	39.2641	31.2	5.9	3	15.1	10	200.4	11.3	18.4	40405	18.2699	27.2	33.9	7.86091	8.25908	6.1	66.2	0.75	26.0255	6.5	-21.201	77.2369	5.87672	-5.40695	7.13	13.7214	0.387036	5.5	0	333.031	59.5607	94.5029	3.17657	16.7906	0	15.8828	59384.4	127.063	2.38243	0	1.58828	198182	0.718061	0.152132	0.293571	51505
4005	Coconino County	Arizona	7	61.0028	28.1	5.6	3.3	15.4	9.8	143.1	9.4	18.9	29689.9	20.4834	20.5	27.6	7.90864	9.68803	6.3	78.6	0.76	86.1193	6.7	-20.4305	63.6196	7.75849	10.0599	4.93	1.56849	0.42583	5.9	2	357.253	82.2437	253.004	2.78792	13.1894	0	13.2426	28636.8	249.519	0.696981	0	4.87886	198182	0.455144	0.171013	0.23032	59000
4007	Gila County	Arizona	6	32.3295	30.3	6.5	3.5	16.4	10.7	115.5	11.2	19.2	37586	21.4914	27.2	31.2	9.55882	8.51568	6.5	60	0.82	39.7539	6.3	-16.0956	79.5078	5.67913	19.4654	7.5	6306.05	0.531409	5.8	20	574.255	40.7272	79.6031	3.70247	15.1443	0	1.85123	42372.9	92.5617	0	0	14.8099	198182	0.68873	0.200151	0.33457	46907
4009	Graham County	Arizona	5	26.9023	31.4	6.1	3.3	15.4	9.6	106.9	11.9	17.7	55247	18.5324	30.2	36.8	8.2243	3.8623	5.9	64.6	0.77	28.8842	6.4	-21.1959	92.4295	0	-0.991215	5.2	189	0.403159	5.3	2	108.86	46.3476	54.0721	5.14973	14.4421	0	5.14973	103795	157.067	2.57486	0	7.72459	198182	0.702466	0.211548	0.372169	55693
4011	Greenlee County	Arizona	5	32.076	29	5.3	2.8	14	9	66.7	11.5	16.6	52649	19.531	26.7	35.8	7.7472	4.21141	5.5	44.3	0.92	0	7.1	-24.2752	96.0102	0	0.117647	5.18	5302.92	0.490851	5.2	3	40.783	52.6427	63.1712	0	10.6678	0	0	0	0	0	0	0	198182	0.69801	0.133134	0.31452	66368
4012	La Paz County	Arizona	6	29.9812	31.1	6.8	3.7	16.8	10.2	120.6	12.4	18.5	23959	17.0518	31.5	37	6.63717	5.21129	6.1	49.1	0.73	14.4697	4.6	-26.073	67.5252	0	-25.4173	4.24	0	0.639728	5.1	3	264	28.4252	61.588	9.47508	19.2929	0	4.73754	86573.8	213.189	0	0	0	198182	0.689857	0.229489	0.330888	34956
4013	Maricopa County	Arizona	7	50.3241	29.3	5.4	2.8	14	9.5	316	10.2	16.7	39073	17.636	24.8	31	7.2792	5.31055	6.2	58.2	0.63	35.0552	8	-30.4231	33.7228	2.71069	-8.51489	4.87	142.623	0.023927	10.1	48	408.913	76.7376	254.425	1.2039	15.7358	0	15.294	31449.2	232.576	0.289828	0.0218384	0.936368	198182	0.330829	0.127187	0.223814	67799
4015	Mohave County	Arizona	6	23.7236	28.5	6.1	3.3	16.6	10.1	144.6	10.2	20.1	22346.9	19.5949	31.1	32.3	7.2531	5.32564	6.4	42.2	0.7	22.206	5.7	-13.3573	37.6537	1.44822	6.04839	5.84	1.65724	0.255123	6.3	4	221.325	54.6703	145.159	1.88518	16.8959	0	4.71296	72128	241.303	0	0	0.942591	198182	0.657145	0.161858	0.33474	47686
4017	Navajo County	Arizona	7	45.1697	32.2	7.5	4.6	18.9	11.7	139.3	13.6	18.8	43657.9	14.3928	28.4	37.8	8.60953	6.76139	6.4	79.1	0.49	25.1884	4.2	-15.1438	95.1564	2.79872	11.212	1.91	16.9712	0.56616	5.6	2	280.634	57.6972	115.394	4.50759	13.9936	0	5.40911	46409.3	162.273	0.901518	0	5.40911	198182	0.662727	0.253209	0.420682	43140
4019	Pima County	Arizona	7	58.6054	28	5.2	2.8	14.5	9.5	299.1	9.5	17.7	39841	18.225	23.4	30.8	7.57315	6.2925	5.9	70.3	0.64	33.6789	7.4	-26.2717	43.6836	2.57545	-9.12903	4.04	401.388	0.0760769	5.6	7	470.116	102.074	378.6	1.52777	16.5423	0	21.6752	42246.9	322.646	0.286457	0	1.24131	198182	0.248632	0.159437	0.253837	55023
4021	Pinal County	Arizona	5	40.6035	28.3	5.5	3	14.7	9.5	261.2	10.9	18.4	21718.9	20.1541	31.2	34.6	7.01174	3.34926	6.1	54.7	0.54	17.3258	7.1	-26.0174	34.6516	2.13606	-1.72333	3.36	110.655	0.191626	12.7	19	220.884	15.99	35.2212	1.08041	10.9176	0	2.16081	21435	75.6284	0.432162	0	2.59297	198182	0.409931	0.121262	0.340981	60968
4023	Santa Cruz County	Arizona	6	67.1814	31.2	6.1	3.2	14.7	9.1	178.5	14.5	16.1	39331.9	16.3892	32.1	37.1	7.02162	4.0862	5	95	0.64	30.252	6.2	-23.3175	73.469	0	-21.1859	5.95	0	0.357912	8.4	1	140.32	43.0126	88.1758	2.15063	10.8043	0	15.0544	42694.3	53.7658	0	0	0	198182	0.724368	0.21453	0.337174	41424
4025	Yavapai County	Arizona	7	34.6332	28	5.4	2.8	14.8	10.2	137.8	8.4	19.9	25977.9	18.3094	24.4	27.8	6.98131	8.03917	6.3	47.6	0.88	48.4432	6.9	-21.3846	52.4067	5.28471	4.87717	5.21	407.223	0.35477	6.3	1	299.582	59.5494	176.521	2.12676	15.4137	0	6.38029	39334.5	200.766	0.425353	0	2.55212	198182	0.675889	0.125789	0.268522	53329
4027	Yuma County	Arizona	6	46.0926	32.2	6.2	3.3	15.2	9.5	156.7	13.4	16.7	37398	17.1898	29.7	38.4	6.10262	4.11625	5.6	71.3	0.66	15.5874	6.3	-28.6588	42.8654	5.35817	-12.5831	4.24	8.16689	0.106033	8.7	6	330.446	54.2596	139.859	0.935511	9.25502	0	9.35511	40263	209.087	0	0	0.935511	198182	0.00440023	0.181847	0.273972	48790
5001	Arkansas County	Arkansas	4	28.8938	37	7	4	19.3	10.5	249.2	11.6	24.9	71391.9	15.0149	33.6	36.8	10.2757	12.5815	6.4	56.6	0.15	68.9101	5.3	-16.3848	63.1676	0	6	-0.87	537.44	0.388406	8.3	1	472.896	57.1886	97.2206	11.4377	40.1975	91.5018	0	67476.8	606.199	0	0	11.4377	3663.45	0.680902	0.159699	0.254735	51000
5003	Ashley County	Arkansas	3	26.8105	39.7	7.2	4.1	19.6	10.3	135.3	12.8	25.2	89341.9	14.8906	35.7	39.1	10.9823	15.2617	6.3	50.5	0.09	20.1603	6.7	-17.5045	40.3205	0	3.45098	-1.12	927.394	0.520963	8.1	0	320.92	40.698	50.8725	5.08725	35.2805	0	10.1745	44869.5	167.879	0	0	15.2617	3663.45	0.698423	0.161988	0.336524	43601
5005	Baxter County	Arkansas	3	22.0641	32.6	6.6	3.3	18.5	9.7	107.8	9.6	25	50967	17.528	27.9	32	6.80713	9.30077	6.7	47.5	0.31	58.3572	7.1	-14.4046	29.1786	26.7471	20.7191	2.64	713.439	0.678521	8.7	0	182.388	81.0837	255.175	2.38481	19.4524	0	4.76963	77084.3	441.19	0	0	14.3089	3663.45	0.648416	0.127049	0.315975	43504
5007	Benton County	Arkansas	3	35.2333	31.5	5.8	2.9	14.9	8.8	121	9.5	22	49254	16.5644	26.5	29.8	7.37731	8.66945	6.3	54.2	0.21	36.2804	7.9	-27.4504	34.0592	8.88501	-0.451613	2.39	523.577	0.265728	10.1	0	274.526	61.2594	143.655	1.07473	17.0296	0	10.0308	28703.4	94.2176	0	0	3.22418	3663.45	0.258056	0.0857218	0.22316	71556
5009	Boone County	Arkansas	3	17.9035	34.6	6.8	3.4	19	10	88.4	10	26.6	74429.9	15.6084	33.6	32.4	7.15259	11.2203	6.8	37.9	0.07	27.1135	6.8	-19.1292	59.6497	16.2681	10.7188	1.98	72.3589	0.614489	8.5	0	551.207	77.4738	136.247	2.67151	18.9794	0	5.34302	65500.1	301.881	0	0	8.01453	3663.45	9.85e-05	0.136571	0.238516	46392
5011	Bradley County	Arkansas	3	33.2239	39.1	7.2	4.1	18.5	10	125.2	13.4	23.6	81761	13.5893	37.3	38.3	11.0989	13.0075	6.1	57.6	0.04	0	6.4	-24.5678	102.727	0	-0.0204082	-1.06	74.4249	0.527645	9.5	0	261.403	55.7465	83.6198	9.29109	28.0164	0	0	93124.6	306.606	0	0	0	3663.45	0.694063	0.157079	0.328219	41808
5013	Calhoun County	Arkansas	3	21.9523	37.8	7	3.9	19	10.2	157	12	25.1	44802.9	15.5705	34.4	38.9	8.88889	11.5629	6.4	37.8	0.1	0	5.7	-19.1192	59.6421	0	5.13085	-1.35	285.243	1	9.6	0	211.173	19.2715	19.2715	0	19.8807	0	0	0	0	0	0	0	3663.45	0.692607	0.128032	0.340301	50441
5015	Carroll County	Arkansas	4	34.1019	34.8	6.7	3.3	17.4	9.3	221.3	10.7	23.7	39506.9	15.5299	32.6	33.9	6.82839	12.685	6.4	48.4	0.08	61.2436	7.4	-7.0525	43.2308	21.6154	12.0196	1.75	28.5561	0.7755	8.6	0	336.591	56.3777	77.5194	7.04722	21.6154	0	0	26152.2	140.944	0	0	10.5708	3663.45	0.647282	0.151884	0.277908	48249
5017	Chicot County	Arkansas	3	55.0816	43.9	8.1	5.2	20.1	11.1	392.7	15.7	22.5	53237	12.8084	38.9	44.6	13.1222	9.88338	6	55.1	0.06	30.7472	5.1	-21.4224	71.7434	40.9962	2.3	-0.45	646.89	0.567792	9.1	1	366.781	79.067	88.9504	19.7668	40.9962	0	9.88338	52055.7	345.918	0	0	19.7668	3663.45	0.697217	0.282156	0.421982	33523
5019	Clark County	Arkansas	3	40.9529	37.4	6.6	3.7	18.3	10.2	151.9	11.8	25	67940.9	15.5503	32.2	40.1	9.30514	14.3369	6.5	49.4	0.26	25.0702	6.5	-15.2625	40.1123	25.0702	4.48387	1.15	204.178	0.60934	9.7	0	329.478	49.2832	94.086	4.48029	25.0702	0	13.4409	56922	112.007	0	0	13.4409	3663.45	0.684748	0.209436	0.244921	39500
5021	Clay County	Arkansas	3	18.5607	37.8	7.6	3.8	20.8	10.3	73.6	11.3	28.7	44512.9	15.5507	35.3	37.6	7.25875	15.8065	6.7	46.1	0.08	0	6.1	-12.9318	48.1563	0	-2	-2.3	0	0.593326	8.9	0	221.239	13.7448	27.4895	6.87238	41.2768	0	0	47611.8	171.809	0	0	20.6171	3663.45	0.647072	0.20432	0.267582	37933
5023	Cleburne County	Arkansas	3	15.6782	34.7	6.7	3.3	18.7	9.7	101.2	9.9	27.2	50012	16.8767	32.2	35.7	8.3229	15.6507	6.6	44.8	0.3	44.529	7	-10.2497	40.4809	0	20.15	2.19	0.00267772	0.80829	9.1	0	367.185	60.195	104.338	4.013	28.3366	0	4.013	36410	100.325	0	0	12.039	3663.45	0.660704	0.142817	0.295522	45563
5025	Cleveland County	Arkansas	3	18.0833	38	7.2	3.8	19.4	10.2	146.9	11.5	25.5	49131	15.7641	34.9	38.9	8.6629	6.28457	6.6	53.5	0	0	6.8	-21.0133	62.7038	0	5.13085	-1.59	0.358758	1	9.4	0	95.2778	0	0	0	12.5408	0	0	0	0	0	0	0	3663.45	0.687187	0.147103	0.314569	46349
5027	Columbia County	Arkansas	3	32.6602	40.1	7.3	4.4	19.7	10.9	176.6	13.6	24.1	52927.9	14.8012	37	42.5	11.4954	11.5104	6.3	49.3	0.1	13.7684	6.5	-22.9091	45.8947	13.7684	-9.46311	-1.63	749.046	0.585719	9.9	0	316.845	72.473	119.367	4.26312	27.5368	0	4.26312	39531.9	153.472	0	0	0	3663.45	0.698058	0.243426	0.360861	37609
5029	Conway County	Arkansas	4	30.1094	37.5	7.1	3.8	19.3	9.9	175.8	11.4	25.8	48826.9	16.2358	32.4	35.2	9.14145	13.4318	6.5	54.4	0.2	14.4328	6.3	-17.4213	67.353	38.4874	4.54902	-0.42	1740.78	0.703395	9.7	1	210.995	67.1592	67.1592	4.79708	19.2437	0	0	45980	119.927	0	0	4.79708	3663.45	0.665189	0.19821	0.279501	44456
5031	Craighead County	Arkansas	3	30.9548	36.6	6.5	3.4	18.2	9.8	182.3	11.2	26.4	56192.9	14.8025	33.1	39.6	10.1055	8.70101	6.6	46	0.17	23.8331	6.8	-12.2425	37.1797	0	4.68361	-2.24	158.855	0.319018	9.3	0	431.206	131.422	320.85	3.62542	28.5998	0	15.408	88595.3	657.108	0	0	2.71907	3663.45	0.108449	0.176699	0.232253	49730
5033	Crawford County	Arkansas	3	20.5845	35.9	7	3.6	19	10	106.2	11.2	26.3	50319.9	16.1241	33.4	37.8	8.48624	6.95575	6.6	46.3	0.28	17.7117	6.3	-18.0188	40.2538	0	-4.33803	1.44	102.711	0.541107	10	0	380.194	39.5213	52.1681	1.58085	19.3218	0	3.16171	30695.4	26.8745	0	0	0	3663.45	0.609885	0.177889	0.306071	48980
5035	Crittenden County	Arkansas	3	52.0193	42.6	7.4	4.7	19.6	11.3	573.1	14.3	23.2	48831	13.1771	37.8	42.6	14.0233	9.59233	6.2	45.8	0.24	39.9353	6.6	-24.9075	44.139	12.6111	5.15749	-1.05	64.6159	0.229839	8.8	3	1274.26	35.4499	60.4734	2.08529	21.0186	0	6.25586	46441.5	22.9382	0	0	4.17058	3663.45	0.66608	0.210123	0.278212	42384
5037	Cross County	Arkansas	3	25.5258	38.3	7.1	4	19.5	10.4	260.7	12	25.1	67878.9	15.0671	34.8	38.6	10.141	18.8806	6.4	51.5	0.04	36.8053	6.2	-11.1903	42.9395	18.4026	24.875	-0.95	646.89	0.57443	8.9	1	664.317	42.6335	60.905	6.0905	30.6711	0	6.0905	58803.8	91.3576	0	0	0	3663.45	0.664657	0.171881	0.260896	44379
5039	Dallas County	Arkansas	3	36.3533	40.5	6.8	4.2	18.9	10.6	185.949	13.1	23.5	58341.9	14.235	35.8	40.7	12.1339	19.9743	6.2	57.1	0	0	5.1	-30.8627	78.4191	0	5.13085	-1.85	646.89	0.589315	9.6	0	597.364	14.2674	28.5347	14.2674	31.3676	0	0	71422.5	356.684	0	0	0	3663.45	0.68604	0.134253	0.310871	35134
5041	Desha County	Arkansas	3	48.415	42.9	8	5.1	20.9	11.4	230.2	15.5	23.7	65537	12.0813	40.5	42.7	15.0778	15.8437	6.1	60.6	0.06	61.1835	5.4	-24.3315	61.1835	26.2215	11.549	-1.04	1781.58	0.343715	9.1	1	730.142	61.6143	70.4163	17.6041	52.443	0	0	90405.8	440.102	0	0	35.2082	3663.45	0.688225	0.255485	0.376368	31855
5043	Drew County	Arkansas	3	35.1187	37.1	6.9	3.9	18.4	10.5	164.9	12.1	25.1	71770	14.4655	33.6	38.8	9.7767	10.9776	6.4	48.5	0.05	0	6.8	-14.4771	52.3469	0	5.82864	-1.24	0	0.510704	9.3	0	361.866	71.3541	76.8429	5.48878	23.2653	0	5.48878	58312.8	268.95	0	0	10.9776	3663.45	0.692111	0.203862	0.317415	42924
5045	Faulkner County	Arkansas	3	33.7088	36.3	6.4	3.3	17.4	10.2	172.6	10.7	24.8	47631	15.7201	32.5	37.4	7.6749	9.52328	6.6	51.8	0.15	21.7204	6.7	-28.5263	35.0868	0	1.5422	-0.08	176.928	0.378636	10.1	3	361.236	57.1397	144.436	3.17443	24.2266	0	11.9041	46589.5	275.382	0	0.787904	0.793607	3663.45	0.667071	0.156855	0.254187	54191
5047	Franklin County	Arkansas	3	18.2354	36.6	7.8	3.9	20.8	10.3	66.1	11.7	28.5	41810	15.086	35.3	37	8.12408	10.7254	6.6	49	0.27	0	6.7	-14.3916	57.2639	40.0848	6.09804	2.05	13.1241	0.823214	9.3	0	427.002	33.8696	45.1595	5.64493	28.632	0	0	29963.3	141.123	0	0	0	3663.45	0.661115	0.222528	0.337565	37561
5049	Fulton County	Arkansas	3	20.2188	38	8.1	4.1	21.4	10.7	94.3	11.8	28	44075	15.7472	35.4	37.1	7.30539	8.01475	6.8	32.8	0.03	0	6.5	-15.4371	49.5786	0	5.13085	0.51	646.89	0.922101	8.7	0	183.628	56.1032	80.1475	8.01475	41.3155	0	0	32379.6	200.369	0	0	16.0295	3663.45	0.646863	0.208147	0.34049	35274
5051	Garland County	Arkansas	4	31.7767	36.1	6.7	3.5	18.4	9.7	256.2	10.7	25.7	53171	17.7708	31.8	36.2	9.05459	11.3698	6.6	46.1	0.28	57.6084	6.4	-17.2291	33.9478	23.6606	1.95268	1.64	850.378	0.337679	8.3	0	644.641	87.5375	261.606	4.02471	28.8042	0	16.0988	70455.6	486.99	0	0	1.00618	3663.45	0.444713	0.169935	0.277669	48150
5053	Grant County	Arkansas	3	15.4634	34.3	6.4	3.2	18.1	9.5	108.7	9.6	25.6	47957.9	16.4775	30.4	34.6	9.12548	9.30742	6.7	46.3	0	16.701	6.6	-17.4734	33.402	0	-5.14286	-1.77	81.371	0.748518	9.5	0	254.383	10.9499	16.4249	0	11.134	0	0	0	0	0	0	0	3663.45	1.17e-05	0.126649	0.286498	59051
5055	Greene County	Arkansas	3	18.9938	36.5	6.9	3.5	19.1	9.9	113.6	10.4	26.7	55070	16.9566	33.5	34.2	8.2505	10.3696	6.6	43.7	0.12	22.5933	6.7	-11.9425	38.4085	13.556	4.4379	-2	261.608	0.412251	9.1	0	379.016	48.5383	75.0138	2.20629	24.8526	0	4.41258	51850	275.786	0	0	11.0314	3663.45	0.651209	0.165247	0.279208	50083
5057	Hempstead County	Arkansas	3	31.2208	38.4	7.1	4.2	18.7	10.3	161.3	13.7	23.7	50847	13.8538	37.9	39.3	9.69868	10.2174	6.2	41.1	0.1	18.6768	6.1	-13.3227	56.0303	0	9.17647	-0.65	2435.9	0.593531	9.8	0	628.477	32.5098	55.731	4.64425	23.3459	0	9.2885	47947.2	366.896	0	0	0	3663.45	0.689789	0.220479	0.309604	45484
5059	Hot Spring County	Arkansas	3	24.5441	37.2	7.1	3.8	18.9	10	230.5	11.1	25.7	48249	15.8394	31.8	36.8	8.87428	10.9561	6.5	43	0.08	15.9129	6.3	-12.169	50.9214	0	3.28372	0.49	173.035	0.674365	9.7	0	230.126	23.689	32.5723	2.96112	19.0955	0	2.96112	37641.8	213.201	0	0	8.88336	3663.45	0.680457	0.153369	0.331403	46390
5061	Howard County	Arkansas	3	27.7203	38.2	7.2	4	18.8	10.4	159.3	12.7	24.7	58996	13.9705	36.8	42.3	8.66079	12.1194	6.3	55.2	0.17	38.2731	6.2	-17.8673	84.2009	0	2.87234	0.99	1553.09	0.688843	9.7	0	153.552	53.0223	60.5969	7.57461	22.9639	0	0	84487.2	151.492	0	0	0	3663.45	0.684128	0.192514	0.289081	38038
5063	Independence County	Arkansas	3	19.3357	36.2	7	3.5	18.7	10	143.6	10.5	26.5	57955.9	15.824	32.8	35.1	8.45201	12.69	6.5	41.9	0.03	21.928	6.9	-14.7631	41.115	0	17.7509	0.09	1192.2	0.69389	9.1	0	496.489	74.0251	192.994	2.64375	24.669	0	2.64375	234430	555.188	0	0	0	3663.45	0.657377	0.151961	0.263361	48972
5065	Izard County	Arkansas	3	17.5731	35.2	7.1	3.6	19.2	9.7	117.4	10.6	26.2	49269.9	16.8249	32.1	35	7.80488	11.7397	6.6	38.5	0.03	39.9138	7.2	-17.7176	63.8621	0	3.5	1.44	0	1	8.9	0	221.247	29.3492	36.6865	7.3373	31.931	0	0	9391.74	146.746	0	0	0	3663.45	0.651583	0.152471	0.399127	42818
5067	Jackson County	Arkansas	3	26.812	39.5	8.1	4.4	21.2	11	224.8	13	26.1	56398	14.4948	38.7	38.5	9.96283	11.3643	6.5	39.5	0.05	21.0719	5.2	-13.3048	42.1437	35.1198	8.64103	-1.85	9.7196	0.595843	7.9	0	692.101	35.8873	71.7746	0	42.1437	0	0	0	0	0	0	0	3663.45	0.659701	0.227787	0.387888	37885
5069	Jefferson County	Arkansas	4	59.5477	44.1	7.3	4.6	19.2	10.6	513.4	14.8	22.1	59787.9	13.101	37.2	41.5	13.3576	13.3186	6	45.4	0.19	9.71109	6.5	-19.0212	43.6999	29.1333	8.00384	-1.08	4316.42	0.314397	9.7	2	1008.87	89.7881	203.52	1.49647	25.8963	0	5.98587	67405.4	386.089	0	0	4.48941	3663.45	0.753416	0.207769	0.390369	40402
5071	Johnson County	Arkansas	3	24.0366	37.7	7.8	4	20.1	10.3	54.7	12.5	26.1	47698	14.9399	38.1	37.1	6.94444	7.52502	6.4	49.7	0.46	0	5.7	-11.9001	46.5206	0	9.54902	2.37	101.11	0.730528	9.2	0	243.58	56.4377	86.5377	3.76251	11.6302	0	3.76251	59583.1	338.626	0	0	3.76251	3663.45	0.660182	0.183059	0.335835	39346
5073	Lafayette County	Arkansas	3	31.3177	42	7.8	4.7	20.6	11.1	173.8	14.1	25.3	44042	13.5738	38.6	39.9	9.52381	7.54831	6.2	42.6	0.06	0	6	-52.5	91.4495	0	5.13085	-0.59	646.89	1	9.7	0	178.279	30.1932	45.2899	0	15.2416	0	0	0	0	0	0	0	3663.45	0.697634	0.247066	0.367625	33763
5075	Lawrence County	Arkansas	3	18.4395	37	7.2	3.6	19.8	10.3	115.7	10.5	28	52839.9	15.76	34	38.3	8.39002	9.75253	6.7	47.4	0.04	0	5.6	-18.6862	56.4865	0	3.33333	-0.1	3.01893	0.6445	9.1	0	226.872	36.572	48.7626	6.09533	37.6577	719.249	0	30037.8	1066.68	0	0	0	3663.45	0.652464	0.140024	0.296942	40587
5077	Lee County	Arkansas	3	49.9649	44.4	8	5.2	19.5	10.7	538.5	15.7	21.6	35676.9	13.7673	38.5	42.1	13.2548	11.2905	5.9	39.4	0.07	40.8108	5.4	-48.2353	40.8108	0	5.13085	-0.42	646.89	0.570018	8.9	1	293.512	11.2905	11.2905	0	13.6036	0	0	0	0	11.2905	0	0	3663.45	0.673014	0.270439	0.486788	27902
5079	Lincoln County	Arkansas	3	26.6323	39.9	7.6	4.3	18.6	9.9	400.9	12.9	23.1	36401.9	15.3768	36	41	8.59564	5.37469	6.3	35.8	0.1	0	5.9	-18.2365	36.4476	0	-6.17647	-1.24	646.89	1	9.3	0	154.855	7.67813	0	0	24.2984	0	0	0	0	0	0	0	3663.45	0.686254	0.19706	0.649812	46554
5081	Little River County	Arkansas	3	23.6817	37.7	6.9	3.9	19.2	10.3	165.5	11.9	25.2	59510	14.6971	34.8	38.9	9.0999	13.8674	6.5	40.9	0.09	0	7.5	-18.7702	57.9183	0	8.05882	-0.06	4398.61	0.706656	9.9	0	144.271	16.3145	24.4718	8.15727	24.8221	0	0	29578.3	203.932	0	0	0	3663.45	0.69032	0.141982	0.28134	48966
5083	Logan County	Arkansas	3	18.772	36.4	7.3	3.7	19.6	10.1	76.8	11.1	26.7	79662.9	15.2141	35.2	37.9	10.0608	13.5097	6.6	47.5	0.4	18.8555	6.4	-13.1959	61.2803	0	8.64706	1.75	319.36	0.699644	9.4	0	379.999	23.2926	46.5853	9.31706	23.5693	0	4.65853	41679.9	191	0	0	0	3663.45	0.665959	0.163854	0.273736	44232
5085	Lonoke County	Arkansas	3	21.8055	34.5	6.1	3.2	17.5	9.4	114.9	9.5	24.2	44775.9	16.2967	30.1	35.5	8.09959	7.91172	6.6	48	0.12	13.8238	7.6	-19.8438	34.5595	0	4.34443	-0.79	92.4953	0.453688	9.8	2	340.312	19.0972	54.5636	0	22.1181	0	2.72818	0	0	0	0	0	3663.45	0.673426	0.119728	0.245755	59278
5087	Madison County	Arkansas	3	21.2624	35.9	7.5	3.7	19.9	10	85.9	11.1	25.9	37374	15.1214	34.5	37.6	6.21585	4.22297	6.7	43.8	0.17	18.4287	6.6	-15.797	49.1431	0	11.3137	-0.43	3.62809	1	8.6	0	187.54	30.1641	36.1969	0	18.4287	0	12.0656	0	0	0	0	0	3663.45	0.652944	0.173168	0.299457	41446
5089	Marion County	Arkansas	3	20.4052	34.3	7.1	3.5	19.2	10	144.3	10.5	26.6	38149	16.0198	31.6	35.8	8.2945	8.38625	6.6	36.4	0.3	30.5904	7	-11.4241	36.7085	18.3542	6.31373	2.74	218.98	1	8.5	0	342.16	17.9705	17.9705	0	18.3542	0	0	0	0	0	0	0	3663.45	0.648716	0.185867	0.368421	38426
5091	Miller County	Arkansas	4	25.6821	38.1	7	4	18.9	10.2	342.5	12.4	24.6	60403.9	14.7881	34.2	38.8	9.64467	10.6341	6.5	32.7	0.16	26.1289	6.2	-15.0102	40.381	28.5042	6.18694	-0.3	208.537	0.394119	10	0	537.37	94.7823	131.771	2.31176	14.2521	0	2.31176	0	143.329	0	0	0	3663.45	0.696503	0.177439	0.331455	45391
5093	Mississippi County	Arkansas	3	36.9308	41.9	7.6	4.5	20.2	11	245.4	13.6	25.5	67007	13.9653	39.3	41.2	11.3741	11.8078	6.3	41.7	0.15	22.3032	6.1	-21.799	54.5189	14.8688	2.41575	-1.76	5337.71	0.349528	9	1	987.169	44.2794	68.879	4.91993	32.2157	0	4.91993	58960.4	241.076	0	0	4.91993	3663.45	0.657006	0.214284	0.278298	42986
5095	Monroe County	Arkansas	3	40.7315	42.8	7.8	4.8	20.5	11.3	326.1	14.4	24.5	69554.9	13.8422	39.3	42.3	11.4022	10.4462	6.3	57.3	0.45	0	5.5	-18.7186	58.9188	0	2.68627	-1.13	646.89	0.719192	8.9	1	370.995	44.7694	89.5389	0	44.1891	0	0	0	0	0	0	0	3663.45	0.674669	0.229194	0.3125	38438
5097	Montgomery County	Arkansas	3	18.8743	36.6	7.6	3.8	20.2	10.2	63.6	11.3	26.7	43881	14.7416	34.5	37.1	6.62252	5.56421	6.7	36.7	0.93	0	5.9	-11.5701	56.7344	0	5.13085	1.32	646.89	1	9.1	0	218.508	22.2568	11.1284	0	11.3469	0	0	0	0	0	0	0	3663.45	0.676909	0.185408	0.345696	41165
5099	Nevada County	Arkansas	3	32.0429	39.5	7	4.1	18.8	10.4	190.3	12.6	23.9	44958.9	14.6404	34.5	38.7	11.9632	7.27096	6.3	45.5	0.05	0	4.6	-15.045	62.1736	0	5.13085	-2.12	124.521	0.711374	9.7	0	194.308	36.3548	36.3548	0	12.4347	0	0	0	0	0	0	0	3663.45	0.690925	0.21338	0.351624	39946
5101	Newton County	Arkansas	3	17.7339	35.4	6.8	3.4	18.6	9.8	90.6	10.2	26.1	26938.9	16.2973	30.4	36	5.50098	3.86947	6.7	34.3	0.59	0	6.4	-24.603	65.0449	0	5.13085	-0.26	646.89	1	8.2	0	316.076	0	12.8982	0	13.009	0	0	0	0	0	0	0	3663.45	0.654447	0.104852	0.369345	39542
5103	Ouachita County	Arkansas	3	41.4893	43	7.5	4.6	19.8	11.2	260.7	13.6	24.2	91741.9	14.1351	37.4	39.2	10.4021	18.3902	6.3	54.8	0.15	25.8298	5.6	-25.7055	43.0496	17.2199	-13.451	-0.88	0.000108144	0.569164	9.9	0	619.67	55.5983	64.1519	4.27679	30.1347	0	0	53785	286.545	0	0	8.55359	3663.45	0.692047	0.216367	0.332049	38279
5105	Perry County	Arkansas	3	21.8716	35	7.2	3.6	19.7	10	79.8	10.8	27.2	35844.9	15.8427	33.7	36.4	8	6.69536	6.7	52.2	0.4	0	6.7	-21.9436	39.0892	0	5.13085	0.89	646.89	1	9.5	1	518.591	19.1296	28.6944	0	9.77231	0	0	0	0	0	0	0	3663.45	0.670297	0.162025	0.367489	44926
5107	Phillips County	Arkansas	3	58.0423	48.1	8.6	5.7	21.5	12.1	334.5	17.2	23.5	50737.9	11.8203	41.1	45.2	13.1727	11.2473	6	50.7	0.16	38.8673	4.5	-26.3623	49.9722	0	6.34	-0.68	6.13013	0.490124	8.9	1	1191.94	61.8603	84.355	5.62366	33.3148	0	5.62366	70644.5	253.065	0	0	0	3663.45	0.678693	0.313493	0.357648	33724
5109	Pike County	Arkansas	3	15.1672	36.1	7.1	3.6	19.1	9.9	88.5	11	26.7	58462	15.7094	33.9	37.8	7.71242	9.3301	6.6	42.4	0.14	0	6.5	-15.639	95.0661	0	7.92157	1.15	0	1	9.4	0	141.747	27.9903	46.6505	0	38.0264	0	0	0	0	0	0	0	3663.45	0.682948	0.167316	0.278618	42983
5111	Poinsett County	Arkansas	3	18.9337	38.1	7.4	3.9	20.4	10.5	98.3	11.6	28.2	67046	14.8155	35.8	38.8	9.78162	9.35056	6.7	45.5	0.13	12.9657	6	-13.2945	56.1846	25.9314	2.5098	-2.26	0	0.71528	9	0	347.704	25.5015	29.7518	0	47.5408	0	0	0	0	0	0	0	3663.45	0.660101	0.204382	0.325848	40700
5113	Polk County	Arkansas	3	14.6761	37.2	7.8	3.9	20.2	10.2	95.9	11.9	26.7	53716.9	13.5952	33.8	35.3	7.23562	14.0252	6.7	36.3	0.5	20.3097	5.2	-20.3047	55.8517	0	16.0588	1.08	155.365	0.724755	8.6	0	296.817	80.1443	120.216	5.00902	25.3872	0	15.027	45426.8	325.586	0	0	0	3663.45	0.677767	0.222036	0.309581	39084
5115	Pope County	Arkansas	3	23.6248	35.7	7.1	3.6	18.7	9.6	100.2	11.3	25.2	46436	15.3069	33.1	36.1	8.11111	13.8906	6.5	50.2	0.3	31.4065	6.5	-18.9125	41.3244	0	11.7862	2.29	39.2811	0.56397	9.6	1	372.431	68.6727	135.785	1.56074	23.1416	0	17.1682	42416.3	212.261	0	0	3.12149	3663.45	0.243515	0.158702	0.277841	46004
5117	Prairie County	Arkansas	3	18.7124	37.1	6.9	3.7	19.3	10.2	176.4	11	25.9	50051.9	15.9227	32.8	36.8	10	14.8846	6.6	43.9	0.18	0	7.4	-17.2821	50.4096	63.012	5.13085	-0.86	646.89	1	9	0	169.81	12.4039	24.8077	0	25.2048	0	0	0	0	0	0	0	3663.45	0.672211	0.103592	0.265224	42754
5119	Pulaski County	Arkansas	3	59.9843	37.3	6.1	3.6	16.6	9.8	614.1	11.5	24.4	58123	15.9294	29.6	34.9	11.1721	15.8199	6.3	59.2	0.45	36.7751	6.7	-26.6005	43.5086	21.2363	-2.65261	0.85	651.783	0.117131	9.7	2	1059.63	160.751	773.645	4.33772	24.3441	169.171	50.7768	83291.1	911.687	0.76548	0	3.31708	3663.45	0.182554	0.157672	0.246478	52930
5121	Randolph County	Arkansas	3	17.8362	37.7	7.7	3.9	20.6	10.4	93	11.7	28.7	58862	14.8901	35.9	38.8	7.48762	5.56855	6.7	41.4	0.06	0	6.3	-15.2343	45.7797	0	13.0588	-0.32	225.222	0.682251	8.8	0	294.555	61.254	77.9597	5.56855	28.6123	0	0	29808.4	206.036	0	0	22.2742	3663.45	0.647524	0.189356	0.306774	42844
5123	St. Francis County	Arkansas	3	50.7034	43.1	8	5	19.4	10.5	397.4	15.2	21.8	51975	13.871	38.7	42.4	12.7046	9.6023	6	51.2	0.03	22.605	5.4	-14.1037	40.689	22.605	11.1357	-1.28	1.34091	0.613868	9	2	776.788	48.0115	76.0182	4.00096	18.084	0	4.00096	76758.4	220.053	0	0	4.00096	3663.45	0.669105	0.284326	0.391022	36053
5125	Saline County	Arkansas	5	28.1957	33.1	5.7	2.9	16.3	9.1	131.7	9	23.5	40595.9	16.3807	28.2	34	7.95015	7.67742	6.7	51.1	0.07	22.639	7.7	-22.3238	28.5084	6.70786	2.07042	0.49	3.70119	0.355716	10.1	2	352.458	53.0885	124.145	1.63349	16.7697	0	10.6177	25068.4	173.967	0	0	1.63349	3663.45	0.0228027	0.0842256	0.216083	66876
5127	Scott County	Arkansas	3	13.6018	37.2	7.9	4	20.4	10.1	94.3	12.3	26.6	57125.9	14.8498	38.5	37.6	8.8785	8.75401	6.5	48.9	0.49	0	5.1	-14.7482	68.6207	0	5.13085	1.02	211.856	0.703447	9.1	0	318.082	19.4534	19.4534	9.72668	49.0148	0	0	46921.5	233.44	0	0	0	3663.45	0.671707	0.173708	0.293022	42635
5129	Searcy County	Arkansas	3	14.6305	37.4	7.9	4	20.8	10.5	185.949	11.5	28	45686	15.2785	36.1	38.7	6.07143	5.0755	6.7	39.3	0.27	0	5.5	-22.1445	64.1931	0	5.13085	1.26	11.6108	1	8.4	0	126.767	25.3775	50.755	0	25.6772	0	0	0	0	0	0	0	3663.45	0.654602	0.258698	0.340854	35077
5131	Sebastian County	Arkansas	3	30.7319	37.2	6.8	3.6	17.9	9.7	192.5	11.8	25.3	68689.9	15.3335	33.4	33.2	8.29694	10.4829	6.4	50.4	0.28	29.4113	6.9	-18.3848	35.7705	12.7184	3.3097	1.1	1836.15	0.204132	10.3	0	635.562	147.074	315.27	4.69384	24.6419	0	11.7346	88687.8	680.607	0	0	7.04077	3663.45	0.0189065	0.167438	0.244974	47878
5133	Sevier County	Arkansas	3	21.4533	36.4	7.3	3.7	18	9.2	119.9	13.3	23.9	53780.9	13.3959	37.4	39	6.30734	8.8199	6	46.6	0.2	17.8827	6.3	-17.2796	47.6872	0	4.56863	-0.13	40.1458	0.6929	9.7	0	216.057	47.0395	52.9194	0	29.8045	0	11.7599	0	0	0	0	0	3663.45	0.132211	0.197783	0.304812	47872
5135	Sharp County	Arkansas	3	18.4774	38.9	8.1	4.1	21.3	10.4	87	12	27.9	67075.9	14.9318	37.1	38.8	9.8457	14.9065	6.7	39.4	0.04	0	5	-11.2177	35.4652	0	12.6275	0.49	646.89	0.778355	8.9	0	399.833	22.9331	22.9331	0	35.4652	0	0	0	0	0	0	0	3663.45	0.65049	0.180754	0.359251	35573
5137	Stone County	Arkansas	3	19.872	36.9	7.9	3.9	20.9	10.4	82.1	11.1	28.7	48208.9	15.6757	34.4	38.5	7.58294	10.395	6.8	36.8	0.18	0	5.9	-15.8165	56.0987	0	-11	1.55	646.89	1	8.7	0	239.339	47.977	63.9693	7.99616	24.0423	0	0	52974.6	199.904	0	0	7.99616	3663.45	0.655441	0.203959	0.372271	36067
5139	Union County	Arkansas	3	33.6244	37.3	6.8	4	18.6	10.4	337.3	12.2	24.6	83273	14.924	32.2	37.5	10.6875	21.7155	6.3	49.7	0.14	23.2582	6.6	-18.233	49.1007	15.5055	2.05977	-0.5	4664.76	0.550705	8.8	0	583.01	64.6295	160.281	2.58518	25.8425	0	7.75555	51370.1	312.807	0	0	0	3663.45	0.379505	0.196842	0.327468	45293
5141	Van Buren County	Arkansas	3	20.4048	36.7	7.6	3.8	20.3	10.2	62.7	11.4	27.4	40804	15.6732	33.6	39.1	7.5122	13.2971	6.7	42.2	0.26	24.4409	6.4	-15.3411	42.7716	0	5.13085	2.41	646.89	1	9	0	277.786	30.2206	54.3971	6.04412	24.4409	386.824	0	45451.8	864.309	0	0	0	3663.45	0.660003	0.163326	0.333719	40442
5143	Washington County	Arkansas	3	46.4897	30.5	6.6	3.2	16.3	9.5	184.7	10.8	24.1	56754.9	16.145	27.1	33.9	7.99892	8.77974	6.4	56.7	0.22	35.9369	7.5	-23.7134	35.0603	9.6416	-7.62035	1.22	225.267	0.25418	8.4	0	454.597	92.8144	257.539	3.76275	22.7892	0	15.4691	63881.4	471.179	0.418083	0	5.017	3663.45	0.00269484	0.159774	0.242149	52380
5145	White County	Arkansas	3	19.3557	35.1	6.9	3.5	19.2	9.9	122.8	10.9	25.7	58432	15.1421	31.5	36.7	8.04598	9.77741	6.6	44.7	0.1	20.0061	6.7	-16.5813	46.681	0	0.911652	-0.84	7.88877	0.54891	9.4	1	344.454	79.997	148.566	2.53959	29.3423	0	10.1583	62647.8	325.067	0	0	2.53959	3663.45	0.363811	0.143591	0.286385	44000
5147	Woodruff County	Arkansas	3	34.5719	40.2	7.6	4.4	20.4	11	245.9	13.1	25.4	45688.9	14.1676	37	41.3	7.82779	14.2405	6.4	56.9	0.28	0	6.5	-49.8333	64.154	0	5.13085	-1.47	271.14	1	8.8	0	161.019	31.6456	47.4684	0	48.1155	0	0	0	0	15.8228	0	0	3663.45	0.666434	0.224218	0.292899	40331
5149	Yell County	Arkansas	3	19.0476	37.9	7.7	3.9	19.3	9.7	142	12.8	25	50952.9	13.7431	38.4	40.4	8.03279	12.1831	6.3	49.4	0.53	14.2066	6.9	-21.5877	52.0907	0	9.21569	1.63	625.439	0.813577	9.6	0	333.994	51.544	98.4021	9.37163	23.6776	0	0	29609.7	360.808	0	0	4.68582	3663.45	0.0360019	0.147748	0.27966	47981
6001	Alameda County	California	8	80.2082	25.5	4.2	2.5	11.2	8	424.6	9.1	14.7	33741	17.453	19.7	23.5	7.15493	6.60552	5.4	82.9	0.84	42.5626	9.1	-40.1774	31.9831	11.3745	-13.8127	5.13	1618.32	0.00390353	14.4	3	628.782	122.298	350.5	1.01715	11.2522	46.3105	33.5661	35429.7	202.294	0.418828	0.0601568	0.957322	2.38663e+06	0.0457058	0.0929895	0.208478	104888
6003	Alpine County	California	5	64.2375	28.7	6.1	3.4	15	9.9	238.504	9.9	19.1	4254.89	20.3176	23.6	29.9	6.69994	0	6.4	62.1	0.99	258.844	6.6	-26.0103	345.125	0	-2.35499	7.41	281.676	1	8.3	8	442.478	0	88.574	0	0	0	0	0	0	0	0	0	2.38663e+06	0.609888	0.119931	0.35034	85750
6005	Amador County	California	6	36.554	27.4	5.3	2.9	13.7	9	514.1	9	18.3	24434	22.7387	22.7	29.4	5.98946	6.28899	6.3	54.1	0.23	28.235	8.8	-23.1613	50.8231	14.1175	6.40283	7.23	0.549682	0.706522	13.6	6	237.071	60.3743	140.873	2.5156	16.941	0	7.54679	26569.7	130.811	0	0	0	2.38663e+06	0.612422	0.081091	0.375452	65187
6007	Butte County	California	5	49.4053	28.4	5.6	3.1	15.2	9.9	136.8	9.5	19.4	34081.9	20.1241	23.3	31.7	6.06746	7.66472	6.4	54.3	0.44	31.2288	7.4	-20.0211	47.7616	10.1034	-0.586849	5.11	4.17e-05	0.197329	13.8	20	327.057	62.9602	186.6	1.3687	16.0736	0	9.5809	51055.3	202.568	0	0.470049	1.82493	2.38663e+06	0.339126	0.182211	0.279415	54972
6009	Calaveras County	California	6	36.9828	27.1	5.2	2.9	14.5	9.5	122.4	8.7	20.1	68953.9	22.3922	21.3	30.1	6.36535	8.71365	6.3	55.2	0.42	44.0364	8	-20.9808	50.6418	11.0091	17.0764	8.27	281.676	0.823993	14.7	10	327.246	45.7467	89.3149	2.17841	11.0091	0	4.35682	24762	54.4603	0	0	6.53524	2.38663e+06	2.09e-05	0.113988	0.348352	67054
6011	Colusa County	California	5	40.6858	27.9	5.6	3.1	13.8	9	103	11.8	16.7	53219	18.9204	29.6	32.3	6	5.10512	5.5	61.8	0.19	32.8608	7	-21.8182	107.971	0	1.7451	4.34	95.4799	0.373208	11.8	0	200.958	27.8461	41.7692	0	14.0832	0	0	0	0	0	0	0	2.38663e+06	1.2e-05	0.119238	0.244374	59427
6013	Contra Costa County	California	7	71.6282	24.7	4.4	2.5	11.8	8.3	278.2	9.4	15.1	38473	19.2819	22.1	23.9	6.95418	5.60022	5.8	82.5	0.75	39.1807	9.1	-35.3089	32.0649	7.90642	-7.75931	8.36	4205.34	0.00812216	13.5	2	336.028	108.71	312.173	0.693526	12.211	0	22.2795	31863.6	129.343	0.173381	0.0867805	0.780216	2.38663e+06	0.00962798	0.0817181	0.222042	103997
6015	Del Norte County	California	6	40.8365	30.5	6.4	3.6	15.6	9.9	159.5	10.9	19	20838.9	19.8491	27.3	33.4	6.15157	3.59557	6.2	44.1	0.75	16.2173	6.3	-16.6082	68.9236	16.2173	23.8178	10.75	0	0.401931	11.6	0	609.109	57.5291	104.272	3.59557	20.2716	0	0	38077.1	176.183	0	0	0	2.38663e+06	0.556279	0.171214	0.43153	49981
6017	El Dorado County	California	7	44.4399	24.9	4.6	2.5	12.9	8.9	125.1	7.9	18.4	28729	22.8893	19	26	6.7029	5.9634	6.3	63.3	0.58	51.4218	8.7	-30.8896	42.4097	11.6627	-5.1799	6.1	2.8e-05	0.369049	12	36	217.584	82.969	238.017	1.03711	14.8434	196.014	17.1124	24006.6	119.268	0	0	0.518557	2.38663e+06	0.342051	0.0849149	0.251681	83710
6019	Fresno County	California	7	52.8956	29.7	5.8	3.3	14.2	9.2	267.3	13.5	16.1	51703.9	15.6228	29.4	37.6	7.51877	5.24471	5.4	61.9	0.32	19.2157	7.4	-26.5732	37.8148	9.86472	-1.69107	6.03	57.2145	0.114864	17.1	67	541.779	74.7672	220.698	1.0009	14.7971	30.7276	16.0144	18407.6	187.168	0.40036	0	0.90081	2.38663e+06	0.278259	0.207874	0.2966	57109
6021	Glenn County	California	7	35.3634	28.5	6	3.3	14.9	9.4	100.5	11.6	18.2	39562.9	19.5987	28.2	32.3	6.07196	7.39619	5.8	56	0.32	32.457	7.3	-24.6364	97.371	0	3.2969	4.38	91.3106	0.419002	13.8	3	408.141	14.088	21.132	3.52199	18.0317	0	7.04399	23946	52.8299	0	0	0	2.38663e+06	0.274471	0.151502	0.277409	51682
6023	Humboldt County	California	7	65.0291	28.6	5.8	3.3	15.3	10.1	185	9.5	20.8	21511	20.7636	21.5	28	5.97411	9.29491	6.4	66.6	0.51	45.9192	7.5	-24.4894	76.7829	9.03329	2.02247	11.15	34.5581	0.329619	7.8	0	432.136	64.9169	184.423	3.68846	18.8193	8.8523	7.37692	53088	186.636	1.47538	0	2.95077	2.38663e+06	0.287921	0.197302	0.254461	49235
6025	Imperial County	California	7	61.1141	30.1	6	3.3	14	9	258.9	14.6	16.1	38601.9	18.3885	33.3	35.9	5.74357	4.69056	4.9	95	0.46	12.9059	6.3	-26.3275	48.1037	5.86631	-13.5955	6.45	50.85	0.190914	13.5	20	366.253	25.936	73.3935	1.10366	16.4257	0	7.1738	50325.3	147.891	0	0	0	2.38663e+06	0.619152	0.225313	0.408203	46222
6027	Inyo County	California	6	48.8612	26.6	5.1	2.9	13.5	9.1	156.3	9.2	17.8	42989.9	21.7638	22.1	28	7.79412	5.54354	6.2	63.6	0.57	114.051	8.1	-20.7836	125.456	0	-7.72549	7.08	0.000120545	0.512661	7.5	24	600.453	94.2403	205.111	11.0871	17.1077	0	5.54354	56788.1	160.763	0	0	0	2.38663e+06	0.598287	0.0995096	0.209258	59296
6029	Kern County	California	6	43.6847	29.1	6.1	3.5	14.7	9.3	269.3	13	17.7	48018.9	16.3087	33	35.5	7.37451	4.49899	5.6	54.3	0.41	18.2333	7.4	-24.7692	33.9116	8.12949	-1.58809	4.84	904.383	0.125106	19	96	545.338	51.544	129.304	1.22195	16.0267	20.5509	8.22038	35549.8	183.07	0.555431	0.110943	0.666517	2.38663e+06	0.420813	0.204285	0.337263	54851
6031	Kings County	California	7	42.6324	29.6	6	3.3	14.1	9	154	12.9	16.5	55427.9	20.137	30.6	35.3	6.35161	3.66157	5.4	50.7	0.27	12.4265	7.6	-24.5031	50.4371	3.65486	-4.87469	3.48	1767.3	0.126656	17.6	29	443.377	38.5772	91.5392	1.96155	14.6195	0	4.57696	80744.1	172.617	0	0	0	2.38663e+06	0.459623	0.160142	0.355831	61556
6033	Lake County	California	7	51.8569	29.2	6.1	3.4	15.6	10	259.1	10.5	19.1	25518	18.5665	26.7	32.3	6.83495	6.9891	6.2	60.1	0.45	20.6267	7.7	-18.4725	74.5736	0	7.66709	6.55	281.676	0.344049	9.2	1	535.473	45.0408	107.166	3.10627	17.4534	0	7.76566	51744.2	77.6566	0	0	4.6594	2.38663e+06	0.601402	0.175438	0.330582	49254
6035	Lassen County	California	4	23.3503	30	6.1	3.4	14.4	9	87.9	10.3	17.4	23366.9	21.3711	25.7	30.6	8.10069	4.25212	6.2	38	0.65	23.9877	7.5	-15.2714	124.736	0	16.5056	6.35	30.2757	0.650118	9.4	10	586.93	29.4377	75.2298	3.27086	14.3926	0	0	37121	81.7715	0	0	0	2.38663e+06	0.284245	0.132844	0.580435	56971
6037	Los Angeles County	California	7	71.0278	26.4	4.9	2.8	12.2	7.4	595	11.1	14.3	53103.9	17.3812	25.2	27.8	7.22973	5.882	5.1	73	0.69	200.27	8.6	-32.7916	29.8863	12.6971	-12.4603	10.33	1968.75	0.00699491	14.7	90	488.346	82.5372	312.548	1.00607	17.8569	53.4211	19.5535	31435.7	239.553	0.438286	0.0201146	1.00607	2.38663e+06	0.157671	0.141809	0.249722	71358
6039	Madera County	California	5	43.1177	28.9	6	3.4	14.8	9.4	166.4	12.7	17.7	52996	17.5427	30.9	32.7	6.26354	4.89426	5.5	54.7	0.33	25.1009	7.9	-21.8643	55.629	4.74882	4.58281	6	85.5181	0.393203	14.2	16	620.236	47.6714	116.954	1.27124	14.2465	0	25.4248	88080.2	294.927	0	0	1.27124	2.38663e+06	0.632977	0.190373	0.312192	61924
6041	Marin County	California	7	82.3256	22.3	4.1	2.2	10.8	8.3	352.8	7.1	16.2	43504	21.4808	17.3	22.5	5.5782	9.11809	6.2	89.5	0.73	117.015	9.3	-35.9041	40.5811	4.72789	-10.5533	8.14	0.604056	0.0845757	11.2	0	177.857	153.771	615.085	1.54544	14.9717	0	36.7042	35847.6	174.248	0.38636	0	3.09088	2.38663e+06	0.462014	0.0690351	0.191381	121671
6043	Mariposa County	California	5	39.7665	27	5.5	3	14.6	9.5	125.4	9	19.4	42343	21.8183	22.4	27.7	6.74723	9.882	6.4	46.4	0.54	40.907	7.8	-21.4315	99.3455	17.5316	1.22925	8.25	0.259772	1	14.8	31	431.429	34.8776	63.9423	5.81294	11.6877	0	0	35185.7	191.827	0	0	0	2.38663e+06	0.457559	0.155914	0.288407	50960
6045	Mendocino County	California	7	66.4098	28	5.7	3.2	14.5	9.4	236.8	10	18.4	32714.9	21.0237	25.1	30.8	6.69821	7.26233	6.2	68.3	0.39	53.7264	7.6	-20.9013	81.7576	9.34372	3.09603	10.93	0.00594855	0.515934	11.4	0	640.486	91.0673	171.76	3.45825	23.3593	0	14.9858	63138.5	115.275	0	0	0	2.38663e+06	0.595613	0.162686	0.259429	52915
6047	Merced County	California	6	54.1014	29.5	6.1	3.4	14.7	9.3	156.5	13.2	16.5	54478.9	17.4577	32.2	34.6	6.08345	3.92538	5.3	51.6	0.34	16.8358	7.3	-18.7246	45.6438	5.23782	-6.90943	4.51	131.197	0.152321	15.2	21	555.339	48.257	94.3532	0.720254	14.9652	0	4.68165	29044.2	82.8292	0.360127	0	1.44051	2.38663e+06	0.133411	0.187529	0.313488	56330
6049	Modoc County	California	5	26.4794	29	6.1	3.4	16	10	238.504	10.2	20.4	15125	20.4413	26	31.2	7.58294	0	6.3	41.6	0.61	0	6.1	-20.4901	151.286	0	-3.72	4.99	281.676	0.727273	10	5	504.796	67.8656	56.5547	22.6219	23.2748	0	0	73826.5	1278.14	0	0	0	2.38663e+06	0.558907	0.178867	0.344687	51250
6051	Mono County	California	6	59.5577	26.6	5.2	2.8	13.1	8.7	62.7	9.1	17.7	96077.9	21.6046	22.4	29	7.70833	2.76932	6.1	64	0.99	91.2345	7.5	-31.169	112.289	0	-14.4022	8.21	0.0772699	0.394767	9.8	3	262.062	76.1562	193.852	6.92329	14.0361	0	27.6932	40452.8	117.696	0	0	0	2.38663e+06	0.607777	0.12071	0.141739	64924
6053	Monterey County	California	7	69.5162	26.6	5.4	3	12.9	8.7	212.4	11.6	15	49406.9	19.9502	27.9	32.1	6.23046	5.27576	5.4	73.6	0.63	37.2679	8.4	-28.1985	39.9127	11.0601	-4.60918	9.24	24.8815	0.126273	7.3	0	420.636	70.497	204.349	0.921529	11.541	202.736	13.1318	36049.5	172.326	1.15191	0	0.921529	2.38663e+06	0.467119	0.120344	0.244722	76943
6055	Napa County	California	7	69.0464	25.1	4.5	2.5	11.8	8.4	244.2	9.1	16.6	52300.9	21.1054	20.6	28.6	5.66767	7.69544	5.8	78.8	0.59	56.1839	9.1	-28.5938	45.095	36.9631	-13.8025	7.53	0.411055	0.175095	13.4	0	397.681	98.7339	337.583	2.17795	14.7852	0	15.9717	29994	1141.97	0.725984	0	2.90394	2.38663e+06	0.593625	0.0751312	0.191687	92219
6057	Nevada County	California	6	56.1529	25.2	4.9	2.6	13.5	9.2	143.4	7.8	19	31442	22.8434	18.8	25.1	5.89068	9.92431	6.5	64.7	0.48	82.426	8	-18.5487	58.0035	0	-0.161332	7.26	3.29e-05	0.464176	7.3	22	264.19	76.1867	228.56	2.00491	15.2641	0	10.0246	44475	166.408	0	0	1.00246	2.38663e+06	0.478884	0.0950951	0.241007	68333
6059	Orange County	California	7	53.4789	25.2	4.4	2.5	11.3	7.6	264.2	10.2	14.9	45762.9	18.3687	21.6	24.5	6.26473	6.43009	5.7	72.7	0.78	49.6314	9.1	-31.6948	27.8957	10.5008	-7.39454	8.74	613.514	0.00169128	11.5	10	213.583	108.89	348.617	0.976165	19.693	0	26.3879	30226.4	198.634	0.188935	0	1.07063	2.38663e+06	0.0804481	0.101396	0.225584	94441
6061	Placer County	California	6	45.4599	24	4.4	2.4	12.1	8.6	108.6	7.6	17	38375.9	21.7106	17.6	24.6	5.77554	7.30552	6.2	68.2	0.6	49.1569	8.8	-28.4318	36.5459	6.17678	-0.188586	6	19.4531	0.196616	12.3	43	161.999	127.282	341.426	0.753146	15.9567	0	22.3433	45634.1	185.776	0	0	1.0042	2.38663e+06	9.72e-05	0.0714061	0.224553	93677
6063	Plumas County	California	6	40.5062	27	5.1	2.8	14.2	9.5	126.2	8.3	19.5	22456.9	22.7967	20.4	28.9	9.49868	13.2929	6.6	56	0.87	81.0855	8.1	-14.3626	86.4912	0	4.5098	6.55	11.3719	0.834318	14.6	13	574.822	79.7575	127.612	15.9515	27.0285	249.907	0	96783.1	669.963	0	0	0	2.38663e+06	0.441873	0.124872	0.280011	57233
6065	Riverside County	California	7	52.9847	29	5.2	2.9	13.4	8.3	474.2	11.1	17.1	44437	18.5544	26.2	33.4	6.80628	3.99102	5.4	60.2	0.48	28.728	8.4	-28.5273	25.2256	7.29667	-5.74318	6.64	26.6391	0.0565113	14.3	120	291.245	50.0294	132.278	0.728584	14.635	31.4505	7.60965	29687.6	140.212	0.323815	0	1.0524	2.38663e+06	0.572964	0.125263	0.288332	70732
6067	Sacramento County	California	6	61.3563	26.7	5	3	13	9.8	347.9	10.3	17.7	37073	21.3432	24	27.8	7.03752	7.20334	5.9	68.4	0.86	27.5505	8.3	-32.4566	29.3301	8.83197	-4.8536	3.65	626.69	0.0199251	12.8	19	508.241	103.733	333.364	0.837598	13.248	29.9602	21.7131	38282.9	202.827	0.0644306	0	1.99735	2.38663e+06	0.136113	0.138526	0.254332	70684
6069	San Benito County	California	7	61.1446	26.5	4.9	2.7	12.4	8.3	106.6	10.9	16.1	64575	20.0006	25.4	30.1	6.52921	4.1396	5.4	67.8	0.49	22.9256	9.2	-25.9575	54.039	8.18773	-5.17286	5.2	3.14875	0.275993	7.1	1	298.703	30.2509	65.2783	1.59215	11.4628	412.368	3.18431	57596.2	288.18	0	0	0	2.38663e+06	0.643143	0.0934875	0.223256	85808
6071	San Bernardino County	California	6	54.196	29.4	5.3	3	13.3	8.9	271.6	11.9	16.6	39986	17.4014	29.6	33.3	7.5161	4.45395	5.3	58.6	0.43	22.7331	8.1	-27.8189	30.469	11.5801	-5.93797	3.57	49.4482	0.0761395	17.6	144	441.884	67.4744	202.607	1.23848	14.4277	25.5953	14.5407	39172	289.759	0.366958	0	0.642177	2.38663e+06	0.269764	0.149809	0.300325	65761
6073	San Diego County	California	8	60.21	27.1	4.6	2.6	12.2	7.9	472.9	9.4	17.3	43917	19.5393	22.4	24.1	6.65103	6.01798	5.5	76.6	0.66	46.4507	8.8	-33.1216	29.2902	12.7469	-10.8251	9.78	183.47	0.0354142	12.9	30	327.719	90.1948	351.433	0.778833	12.9938	53.8892	19.1713	31245.3	221.997	0.389416	0	0.659012	2.38663e+06	0.350732	0.10921	0.225947	82426
6075	San Francisco County	California	7	85.2561	24.2	4	2.3	10.3	7.5	1515	9	14	35307.9	20.9863	18.9	16.4	6.9919	8.80269	5.2	84.3	0.99	78.0469	8.8	-49.1278	24.6219	13.3562	-25.7655	10.52	0	2.65e-06	11.7	0	760.464	192.842	833.76	1.36124	14.9822	47.9837	40.4969	49366.2	480.518	0.567183	0.115393	2.60904	2.38663e+06	0.20081	0.101188	0.153626	119136
6077	San Joaquin County	California	6	53.656	28.8	5.5	3.1	13.5	9.6	230	11.5	16	44106.9	19.7536	27.5	31.9	7.37181	4.61853	5.4	60.1	0.62	19.0579	8.2	-22.196	37.4351	8.57605	-0.405707	4.77	25.7866	0.0860046	17.8	8	787.322	64.292	165.847	1.04966	12.1154	0	12.8584	47472.4	142.23	0.262416	0	0.918457	2.38663e+06	0.00122554	0.137066	0.292431	68628
6079	San Luis Obispo County	California	6	55.2926	25.8	4.8	2.6	13.1	9	155.5	8.7	18.5	53950	22.257	20.8	26.2	5.95974	9.32496	6.2	61.4	0.46	55.1566	8.7	-28.1948	37.5215	20.2616	-1.09926	7.87	20.9245	0.17384	8.6	6	408.225	83.7127	280.809	2.11931	15.759	0	11.6562	34483.6	555.612	0.706437	0	1.41287	2.38663e+06	0.170083	0.110865	0.221474	77948
6081	San Mateo County	California	7	77.8878	23.3	3.9	2.2	10.3	7.8	257.4	8.7	13.3	46118	20.1607	17.5	20.6	6.75013	5.79201	5.4	84.7	0.9	44.9097	9.5	-42.1402	33.5835	6.4533	-12.1563	8.19	361.384	0.0222963	10.5	0	209.112	114.014	498.191	0.913155	11.3262	61.4423	36.1348	32591.9	147.54	0.130451	0	1.82631	2.38663e+06	0.0108589	0.0617975	0.175743	128091
6083	Santa Barbara County	California	6	64.8715	25.6	5	2.8	12.7	8.6	158.2	10.3	16.2	47604	20.1377	23.9	27.3	6.59048	7.90595	5.8	71.9	0.6	62.4167	8.8	-28.2407	37.45	23.0824	-5.12159	10.97	11.613	0.0614523	8.6	0	318.051	79.9554	255.768	1.34379	13.4255	49.4962	15.6775	32464.8	202.24	0.223965	0	0.895859	2.38663e+06	0.0215172	0.128651	0.220463	78925
6085	Santa Clara County	California	7	72.6387	22.9	3.9	2.2	10	7.2	212.7	9	12.6	43556.9	17.6379	20.4	21.3	6.94649	6.00669	5.1	86.9	0.79	37.9709	9.3	-42.7084	30.3662	8.92501	-13.3747	5.95	150.36	0.0115774	12.9	1	264.088	118.837	448.945	0.622454	12.0937	37.9178	31.4339	27913.3	208.937	0.311227	0	0.985553	2.38663e+06	0.0279858	0.0717016	0.201739	130890
6087	Santa Cruz County	California	7	78.879	25.3	4.8	2.7	12.6	8.8	214.6	9.4	17.4	30993.9	20.6791	21.5	29.3	5.81471	7.24709	6	79.3	0.8	56.2742	8.3	-33.0955	41.3443	15.6955	-9.25186	8.49	2.78e-05	0.138147	8.3	0	409.526	104.314	265.361	1.09804	14.1643	0	17.2027	27373.5	131.399	1.09804	0	0.366015	2.38663e+06	0.255859	0.119133	0.206319	89986
6089	Shasta County	California	5	32.2824	26.8	5.5	3.1	15.3	9.6	135.4	8.9	20.1	27000.9	20.8213	22	27.8	6.42241	8.16304	6.4	50.5	0.32	40.8924	7.3	-19.9094	59.6347	3.97565	5.48015	5.69	52.4714	0.309728	14.8	16	726.137	77.1879	224.345	2.77654	15.9026	0	5.55309	45718.6	314.86	0	0	1.11062	2.38663e+06	0.293641	0.150529	0.295013	57139
6091	Sierra County	California	6	37.8042	27.7	5.6	3.1	14.9	9.5	238.504	9.3	19.8	15093	21.2727	23.4	29.6	9.57447	0	6.4	53.9	0.95	0	6.1	-26.0103	243.902	0	-2.35499	5.9	281.676	0.996993	7.4	13	422.226	33.2779	33.2779	0	0	0	0	0	0	0	0	0	2.38663e+06	0.593261	0.0944251	0.205652	52103
6093	Siskiyou County	California	5	40.87	27.6	5.8	3.2	15.3	9.8	169.9	9.7	19.9	28625.9	20.6697	23.8	31.3	8.51828	10.7949	6.5	54.5	0.66	58.006	6.5	-13.6389	125.293	6.96072	22.2293	3.36	0.0735385	0.684274	20.9	4	343.555	75.7941	158.479	4.59358	16.2417	0	6.89037	45646.4	133.214	0	0	4.59358	2.38663e+06	0.340393	0.169238	0.306584	47403
6095	Solano County	California	6	63.9406	26.5	4.7	2.8	12.4	8.8	341.6	10	15.9	37573	20.4481	24.7	30.7	6.764	5.54013	5.7	68.9	0.65	23.9822	8.8	-26.8871	29.7471	8.07093	-9.4665	5.88	853.179	0.0395814	12.9	1	476.3	89.3569	218.924	1.56375	11.7605	0	12.7334	49189.9	241.264	0.670177	0	1.56375	2.38663e+06	0.229093	0.090828	0.239203	84638
6097	Sonoma County	California	7	74.5156	24.9	4.6	2.6	12.3	9.1	338.7	8.2	17	35131	21.4888	19.3	27.1	5.83589	6.95883	6.1	79	0.5	58.8	8.9	-28.4318	43.2833	13.8833	-8.25931	7.93	10.0377	0.158604	8.4	0	367.919	108.631	286.647	1.82062	14.4958	4.855	15.5765	30740.2	277.544	0.606875	0	1.21375	2.38663e+06	0.458489	0.0879672	0.190799	86173
6099	Stanislaus County	California	7	49.2389	29.1	5.6	3.1	14.3	9.4	185.2	11.8	18	39337	19.4658	30.5	30.8	6.37567	5.50249	5.6	55.1	0.62	19.0115	8.2	-25.8387	38.3922	8.306	-3.17246	7.21	225.429	0.0841267	17.3	27	578.452	71.3689	169.251	1.2712	13.4742	0	11.0776	37424.5	205.935	0.1816	0	0	2.38663e+06	0.122325	0.134875	0.282734	62873
6101	Sutter County	California	7	40.7255	28	5.6	3.2	14.3	9.1	150.6	11.2	17.8	31437	18.5487	28.9	29.1	6.77043	6.08429	5.7	61.8	0.43	36.8084	7.4	-24.0575	49.4284	3.15501	-3.5493	1.72	0.0111752	0.158515	10.3	18	351.797	82.4989	185.623	1.03124	16.8267	0	19.5935	1095.17	14.4373	2.06247	0	0	2.38663e+06	0.368497	0.131038	0.270381	63502
6103	Tehama County	California	5	31.0153	30.4	6.4	3.5	15.9	10	87.6	11.1	19.5	29581	19.5471	28.5	35.1	6.10987	5.37767	6.2	43.4	0.19	18.9415	6.7	-15.2725	71.0306	0	10.1293	3.24	0.29502	0.533109	10.6	14	540.138	49.1672	82.9697	1.53648	15.7846	0	9.21886	20238.5	95.2615	0	0	6.1459	2.38663e+06	0.0478931	0.188184	0.312373	48895
6105	Trinity County	California	5	45.5504	29.3	6.2	3.4	16.2	10.1	149.3	9.8	20.9	13115	20.8859	24.6	30	5.83554	6.51201	6.5	47.2	0.95	73.0105	7	-15.5601	162.245	0	4.7451	4.07	281.676	1	11.3	4	380.329	32.56	48.84	8.14001	8.11227	0	0	40154.7	382.58	0	0	0	2.38663e+06	0.574982	0.232011	0.380317	41780
6107	Tulare County	California	5	45.0046	30.4	6.5	3.5	14.9	9.5	140.2	13.9	17.4	40737.9	15.6243	32.6	35.7	6.94439	4.63325	5.3	54.8	0.12	13.9818	7.3	-24.7382	45.4408	5.68011	-1.45533	5.65	197.205	0.177754	17	92	381.808	46.9761	120.765	0.643508	14.6372	162.593	11.5831	41490.1	231.448	0	0	0	2.38663e+06	0.612859	0.217614	0.307472	52534
6109	Tuolumne County	California	5	39.3909	28.3	5.3	2.9	14.4	9.4	122.9	8.9	19.5	44987	22.6266	22.8	28	6.70462	8.99446	6.3	57.5	0.67	51.3357	7.8	-16.8323	65.1569	0	9.86806	7.1	7.82e-05	0.50877	14.9	21	316.157	69.7529	187.232	1.8356	19.7445	73.4241	12.8492	62733.6	279.012	0	0	1.8356	2.38663e+06	0.61946	0.109858	0.313674	60509
6111	Ventura County	California	7	59.4544	26.8	4.6	2.6	11.6	8.2	160.4	9.6	15.9	44816	19.3425	21.8	27.5	6.10203	6.25291	5.7	72.8	0.65	66.2504	9.1	-29.8077	35.4055	14.1622	-11.5533	11.17	58.4685	0.0347291	10.2	14	240.49	86.8788	237.469	0.94562	17.4027	11.9384	13.7115	30414.2	138.77	0.236405	0	0.118202	2.38663e+06	0.000734638	0.0893528	0.22426	89295
6113	Yolo County	California	7	69.4781	26.7	5.1	2.8	12.9	8.8	164.9	10.4	17.7	36327.9	18.0114	24	29.9	5.83195	6.57596	5.8	71	0.69	36.9975	8.5	-31.5782	38.4205	5.69192	-9.52428	5.1	73.0107	0.0750526	12.9	2	331.889	127.438	370.975	0.907029	12.3325	0	23.5828	15921.5	70.7483	0.453515	0	1.36054	2.38663e+06	0.405723	0.185922	0.269933	73746
6115	Yuba County	California	7	37.6896	27.5	5.7	3.2	14.6	9.5	157.8	10.6	18.4	32713.9	19.3779	25.3	31.3	6.77198	4.19484	5.9	55.1	0.45	14.5159	7.2	-22.5388	54.1047	7.91776	1.41997	4.97	5.90122	0.306676	13	14	413.727	24.1521	59.7448	1.27116	11.8766	0	3.81349	66277.3	278.385	0	0	0	2.38663e+06	0.598528	0.150701	0.307835	59424
8001	Adams County	Colorado	7	56.6875	25	4.6	2.7	12.7	8.8	277.7	9.3	16.4	29358.9	17.7027	26.1	30.9	8.9756	4.65772	5.7	68.9	0.85	20.0095	8.7	-25.5583	36.453	22.3869	-3.4665	2.48	603.395	0.0373737	10.4	1	372.428	52.3751	290.866	0.966331	11.4906	0	16.2344	64609.9	313.478	0.386532	0	2.51246	2.04245e+06	0.34261	0.09895	0.179425	73817
8003	Alamosa County	Colorado	4	48.1429	28	5.9	3.2	14.3	9.4	172.3	11.3	17.1	74101.9	14.9069	26.9	29.2	10.9937	11.7046	5.6	57	0.16	66.0546	6.8	-20.1037	66.0546	33.0273	13.3171	1.59	0.651186	0.380989	5.6	0	189.214	92.4044	197.129	6.16029	33.0273	0	6.16029	152781	301.854	0	0	30.8015	2.04245e+06	0.627089	0.185349	0.211128	41121
8005	Arapahoe County	Colorado	7	60.9987	26.4	4.3	2.5	11.8	9	293	7.6	16.7	33362.9	18.948	20.4	24.6	9.7677	8.28523	6.2	68.9	0.88	41.8068	9	-29.773	31.2385	21.2919	-5.1799	2.35	7.80505	0.0144229	6.3	15	329.965	87.2691	312.524	1.21842	13.832	0	22.3884	25632.3	165.248	0.152302	0.152102	0.913812	2.04245e+06	0.346502	0.0776021	0.161026	80291
8007	Archuleta County	Colorado	7	40.8793	24.1	4.6	2.5	12.5	9.3	112.6	7.5	17.3	77813.9	20.4696	19.3	24.9	7.79874	11.4049	6.3	58.1	0.73	118.668	7.8	-18.9001	59.334	37.0837	8.7451	5.58	847.549	0.61527	5.6	0	190.26	78.409	149.69	7.12809	22.2502	0	0	46254.2	78.409	0	0	28.5124	2.04245e+06	0.633406	0.0829934	0.201013	55658
8009	Baca County	Colorado	4	14.2472	28.6	5.8	3.3	15.6	10.3	153.832	8.9	20.3	29541	17.9295	24.2	30.5	8.11808	13.9626	6.5	39.7	0.27	0	6.9	-25.1185	318.933	0	-1.36792	0.48	847.549	1	5.4	1	96.4719	83.7755	83.7755	27.9252	28.9939	837.755	0	48366.4	2206.09	0	0	27.9252	2.04245e+06	1.33e-05	0.181212	0.223475	34655
8011	Bent County	Colorado	4	32.19	31.8	7.1	3.9	15.2	9.3	153.832	12.4	16.2	32297	16.0319	30.3	33.5	11.4068	5.37924	5.7	27	0.09	0	6.5	-36.0238	150.376	0	-1.36792	2.45	847.549	0.461641	5.4	0	133.488	0	0	0	25.0627	0	0	0	0	0	0	0	2.04245e+06	0.620683	0.212782	0.599633	38083
8013	Boulder County	Colorado	7	77.1861	21.5	4.1	2.3	11.2	8.4	166.9	6.3	17.1	41507.9	18.4573	14.6	19.9	7.97875	9.25824	6.4	79.2	0.77	100.001	8.8	-38.1935	34.5052	20.1281	-9.80025	5.82	131.204	0.108144	8.5	29	242.376	125.078	366.651	1.83938	15.3357	0	21.7661	40690.3	227.471	0	0	5.21159	2.04245e+06	0.209501	0.111561	0.16026	87476
8014	Broomfield County	Colorado	6	62.3542	22	3.7	2.1	10.6	8.5	24.3	6.1	16.4	30438.9	19.2509	14.2	24.5	8.31384	6.52806	6.3	81.3	0.92	49.2076	8.8	-36.9588	34.7348	20.262	1.84314	4.02571	166.02	0.00569637	9.2	21	50.9221	119.208	251.189	1.41914	13.0255	0	18.4489	65330.3	141.914	0	0	0	2.04245e+06	0.00561946	0.0497142	0.132494	101206
8015	Chaffee County	Colorado	7	52.1942	25.5	4.8	2.6	12.8	9.1	113.4	7.2	17.5	43707.9	19.0978	18.6	25	7.83898	15.7202	6.5	64.5	0.93	199.3	8.5	-18.0205	75.4107	53.8648	1.78431	6.46	847.549	0.472854	5	6	61.1344	88.426	250.54	4.91256	32.3189	0	0	41805.9	122.814	0	0	0	2.04245e+06	4.21e-06	0.115863	0.277468	55176
8017	Cheyenne County	Colorado	4	11.5317	25.9	5	2.8	13.9	9.4	153.832	7.7	18.6	52287.9	19.7507	20.7	27.4	9.91778	0	6.4	33.7	0	0	8	-25.1185	204.186	0	-1.36792	-0.04	847.549	1	5.5	0	80.1496	0	54.615	54.615	0	0	0	33752	600.765	0	0	0	2.04245e+06	0.606	0.130679	0.183729	67763
8019	Clear Creek County	Colorado	6	55.0397	23.7	4.4	2.4	12	8.9	208.7	6.3	17.6	15525.9	21.4927	16.4	23.2	10.0503	3.09278	6.5	49.6	0.8	160.239	8.9	-26.3491	53.4131	0	-5.56863	6.96	3268.39	1	5.3	13	562.541	0	0	0	10.6826	0	0	0	0	0	0	0	2.04245e+06	0.591405	0.0617455	0.123734	71919
8021	Conejos County	Colorado	5	45.2112	28	5.8	3.1	14	9.2	153.832	11.9	16.5	74382	15.5971	27.7	32.2	11.0465	4.87508	5.4	50.1	0.71	0	7.9	-17.7949	123.64	0	-1.36792	4.98	847.549	1	5.3	0	44.9525	36.5631	60.9385	12.1877	12.364	0	0	105497	207.191	0	0	0	2.04245e+06	0.633293	0.207839	0.281382	33611
8023	Costilla County	Colorado	4	62.6074	29.4	6.7	3.6	15.1	9.7	153.832	13.8	16.9	98353.9	14.4328	31.2	32.7	19.2488	0	5.3	60.8	0.05	0	1.7	-25.1185	52.4934	0	-1.36792	4.96	847.549	1	5.4	0	226.244	0	0	0	0	0	0	0	0	0	0	0	2.04245e+06	0.631994	0.265617	0.359177	34732
8025	Crowley County	Colorado	4	24.9714	31.4	6.8	3.7	14.3	8.8	438.5	11.7	15.8	30637	17.8357	28.5	31.9	10	6.59957	5.7	22	0.06	0	7.1	-25.1185	43.9464	0	-1.36792	2.6	847.549	1	5.6	0	65.189	0	16.4989	0	21.9732	0	0	0	0	0	0	0	2.04245e+06	0.614457	0.267633	0.555421	40785
8027	Custer County	Colorado	5	30.5915	24.9	4.7	2.6	13	9.3	0	6.9	18.4	38283.9	20.6928	18.3	24.9	16.2896	31.5706	6.6	49.2	0.59	0	8.1	-25.1185	60.778	0	-1.36792	5.61	847.549	1	4.8	1	125.156	19.7316	59.1949	0	0	0	0	0	0	0	0	0	2.04245e+06	0.618116	0.0763776	0.301995	60361
8029	Delta County	Colorado	4	30.3924	27.7	5.8	3.2	15.1	10.2	89.3	9	19.3	36362.9	17.1248	23.9	29.7	9.10911	13.7989	6.3	48.3	0.66	74.6269	7.7	-11.2458	64.4505	33.9213	-3.58929	3.64	847.549	0.648778	5.6	1	84.2969	73.8078	137.989	3.20904	20.3528	0	3.20904	60936.4	157.243	0	0	0	2.04245e+06	0.605444	0.180767	0.345409	47968
8031	Denver County	Colorado	8	79.5505	24.3	4.4	2.5	11.8	9	866.2	8	17.5	50780	23.7691	19.2	22.2	9.47305	10.6021	5.7	76.7	0.93	69.014	8.3	-34.6811	36.069	26.8388	-6.68114	2.88	558.99	0	9.1	7	631.462	170.239	599.688	1.37512	11.6443	0	39.1908	35919.4	332.778	1.23761	0.135955	0.687558	2.04245e+06	0.159622	0.118596	0.164145	72661
8033	Dolores County	Colorado	4	23.5335	26.4	5.1	2.8	14.1	9.7	153.832	7.4	19.3	16521	19.8528	19.3	25.4	21.6981	0	6.5	42.4	0.77	0	4.7	-25.1185	105.485	0	-1.36792	4.38	847.549	1	5.1	1	175.351	48.6618	0	0	0	0	0	0	0	0	0	0	2.04245e+06	0.624104	0.0685654	0.284963	56786
8035	Douglas County	Colorado	6	45.186	22.1	3.5	2	10.1	8.5	91.7	5.5	15.5	35037	18.6548	12.9	21.4	8.53719	6.26506	6.5	74.2	0.68	51.6515	9.5	-36.2605	32.0998	11.089	1.84864	5.15	0.00656771	0.111989	7.5	24	113.615	72.6177	214.721	1.42388	12.8399	0	13.0997	32441.9	180.832	0	0	1.1391	2.04245e+06	0	0.0318401	0.150536	121393
8037	Eagle County	Colorado	6	63.7886	23.5	4.4	2.4	11.3	8.6	153.5	7.2	16.2	30807.9	20.0224	17	22.6	8.25754	7.25597	6.1	83.1	0.94	149.791	9.1	-35.6825	51.1481	45.6679	-5.36237	4.57	0.000352289	0.29963	5.5	8	144.276	76.1877	310.193	1.81399	21.9206	0	12.698	19402.5	96.1416	0	0	1.81399	2.04245e+06	0.592455	0.0919387	0.135251	85877
8039	Elbert County	Colorado	5	23.6527	24.8	4.2	2.4	12.3	9	118.9	6.5	17.5	15018	19.6369	16.9	23.9	8.78426	5.98601	6.5	38	0.02	34.4616	9	-26.1332	68.9233	11.4872	-2.72222	0.9	0.864391	1	6.6	7	4.27223	14.965	18.7063	0	7.65814	0	0	0	0	0	0	0	2.04245e+06	0.378226	0.0483994	0.181479	104231
8041	El Paso County	Colorado	4	42.7453	27.3	4.5	2.6	13	10.1	163.3	7.3	18.9	33377.9	17.5908	19.7	24.6	9.51375	8.68958	6.3	65.2	0.63	45.3027	8.2	-25.5434	38.2106	19.829	-1.44169	5.15	419.898	0.085726	6.2	7	399.615	64.2696	222.237	0.971678	12.1579	0	12.7706	36955.8	176.984	0.138811	0	1.66573	2.04245e+06	0.0247286	0.098385	0.197559	71517
8043	Fremont County	Colorado	5	28.8336	27.2	5.6	3.1	14.1	9.2	352.8	8.5	17.4	40785	18.0743	23.4	27.8	8.58111	9.40655	6.3	45.1	0.38	65.2813	6.9	-15.7544	38.0807	29.9206	9.28	4.82	151.849	0.353498	5.6	1	225.269	45.9876	77.3428	2.09034	16.3203	0	6.27103	37003.3	52.2586	0	0	4.18069	2.04245e+06	0.522807	0.132303	0.497229	52364
8045	Garfield County	Colorado	5	49.9191	24.3	4.6	2.6	12.5	8.8	161.3	7.6	17.7	27491	18.0887	19.4	24	8.83258	9.82335	6.2	65.2	0.82	88.6192	8.9	-20.6575	54.5349	39.197	-8.80723	3.81	847.549	0.254365	4.8	1	188.981	74.9238	213.117	3.32995	17.0422	128.203	11.6548	53114.3	184.812	0	0	4.99492	2.04245e+06	0.592932	0.0759058	0.166376	75435
8047	Gilpin County	Colorado	4	53.1056	23.6	4.2	2.3	11.8	8.8	177.5	6.2	17.5	5238	20.7867	16.1	23.4	12.9151	4.80538	6.5	58.4	0.92	354.79	7.82381	-31.7122	33.7895	0	-1.36792	6.97	847.549	1	5.4	17	286.163	32.0359	48.0538	0	0	0	0	0	0	0	0	0	2.04245e+06	0.588545	0.0550769	0.140607	90547
8049	Grand County	Colorado	6	47.7204	24.5	4.8	2.6	12.9	9.1	134.9	6.9	17.5	25041.9	20.7517	18.4	26	11.9077	13.3469	6.5	63.8	0.87	207.187	9.1	-26.0064	51.7967	58.2713	-16.7379	7.47	573.975	0.763651	5.2	8	80.8096	63.5566	76.268	6.35566	19.4238	0	0	24030.8	63.5566	0	0	0	2.04245e+06	1.75e-05	0.090968	0.159973	71769
8051	Gunnison County	Colorado	6	63.7355	24	4.7	2.5	12.5	9.2	44.8	6.9	17.8	39774	19.8708	17.1	23.6	10.1891	14.8895	6.5	69.9	0.9	274.407	8.6	-28.009	42.6855	60.9793	-13.451	4.94	847.549	0.739397	4.9	2	179.082	97.3543	206.162	5.72672	18.2938	0	5.72672	31651.6	137.441	0	0	0	2.04245e+06	9e-06	0.124032	0.116887	60557
8053	Hinsdale County	Colorado	5	40.3481	24.1	4.5	2.4	12.6	9.3	153.832	6.6	18.2	33214.9	20.4673	17.1	24	9.91778	0	6.6	64.4	1	0	7.7	-25.1185	128.041	0	-1.36792	6.9	847.549	1	5	0	254.615	121.951	243.902	0	0	0	0	0	0	0	0	0	2.04245e+06	0.622911	0.102433	0.288421	39038
8055	Huerfano County	Colorado	4	47.1176	25.7	5.1	2.8	13.1	9	244.7	9.3	16.8	67038.9	17.7074	23.6	28.5	8.51735	7.24953	5.8	54.6	0.27	75.9994	6.8	-11.6366	75.9994	45.5996	5.60784	5.2	847.549	0.669557	5.8	2	409.065	72.4953	144.991	14.4991	15.1999	2450.34	0	50384.2	2029.87	0	0	0	2.04245e+06	1.76e-05	0.162031	0.356722	40255
8057	Jackson County	Colorado	5	19.9772	25.7	5.1	2.8	14	9.6	0	7.6	18.8	24821	19.3234	20.9	26.4	12.6437	0	6.5	46.3	0.83	305.111	8.4	-25.1185	76.2777	0	-1.36792	6.45	847.549	1	4.7	2	0	143.678	143.678	0	0	0	71.8391	0	0	0	0	0	2.04245e+06	0.574744	0.0907704	0.156204	46157
8059	Jefferson County	Colorado	7	57.875	21.6	4	2.2	11.4	9.7	182.1	6.2	16.1	35687	19.8686	14.8	24.5	8.61123	7.65165	6.5	78.2	0.92	54.9603	8.9	-35.1489	35.8208	24.4073	-7.83995	5.61	458.969	0.0742672	8.9	37	253.58	88.1827	236.069	0.857808	14.7497	0	16.1268	22665.2	119.922	0	0	1.71562	2.04245e+06	0.00632087	0.0673325	0.157388	87793
8061	Kiowa County	Colorado	4	10.8527	27.2	5.4	3	15.2	10.1	0	8	19.9	115308	18.4313	21.5	28.2	10.8333	0	6.6	37.7	0.05	0	5.1	-25.1185	349.406	0	-1.36792	2.31	847.549	1	5.6	0	189.214	0	0	71.1238	69.8812	0	0	39260.3	1778.09	0	0	0	2.04245e+06	1.63e-05	0.13557	0.16775	39503
8063	Kit Carson County	Colorado	4	17.1015	26.3	5.2	2.9	14.1	9.6	153.832	8.1	18.3	54328.9	18.3662	22.2	27.8	7.25309	12.6814	6.4	39.3	0.01	42.7046	8.1	-20.5903	128.114	0	-2.80488	-0.01	847.549	0.58038	5.8	0	206.295	56.3618	56.3618	14.0905	14.2349	0	0	30463.6	267.719	0	0	0	2.04245e+06	1.27e-05	0.0740214	0.165406	50411
8065	Lake County	Colorado	5	58.1419	25.8	5.4	2.9	13.3	9.1	73.6	9.4	16.9	16196.9	17.5343	23	27.6	13.0282	6.15233	5.9	60.3	0.73	155.139	6.4	-28.1002	90.4977	0	-5.56863	8.52	4827.48	0.356357	4.6	7	201.545	49.2187	61.5233	12.3047	12.9282	0	0	28805.2	98.4373	0	0	0	2.04245e+06	1.41e-05	0.134583	0.125892	65858
8067	La Plata County	Colorado	7	57.6107	24.4	4.5	2.4	12.5	9.3	125.5	6.8	17.6	39320.9	19.9003	16.6	23.1	8.22266	10.1386	6.5	71.2	0.67	106.912	8.7	-26.245	57.1429	36.8664	13.8579	5.83	0.0069176	0.635035	11.1	5	174.582	122.73	394.87	3.55739	16.5899	0	24.9017	37971.6	167.197	0	0	3.55739	2.04245e+06	0.631853	0.103373	0.20488	69291
8069	Larimer County	Colorado	7	56.2187	22.8	4.2	2.4	12.4	9.1	100.1	6.4	17.5	40679	20.089	15.8	24.3	8.85662	8.9381	6.6	68.7	0.59	68.6279	8.5	-28.1935	30.7946	20.5297	-3.94541	5.62	260.433	0.152017	7.7	27	201.128	90.782	254.694	1.40096	14.3708	0	12.3284	46025.9	196.134	0	0	5.32363	2.04245e+06	0.574738	0.110875	0.165942	76366
8071	Las Animas County	Colorado	5	43.9266	27.8	5.4	3	13.5	9.2	158.2	10.3	17.2	89178.9	16.0892	25	27.3	11.1498	7.58307	5.7	62.1	0.24	66.4992	6.8	-13.9142	103.443	44.3328	6.88235	3.6	847.549	0.463673	5.3	1	146.894	62.0433	158.555	6.8937	22.1664	0	6.8937	60464.6	124.087	0	0	27.5748	2.04245e+06	0.631363	0.182208	0.324573	44159
8073	Lincoln County	Colorado	4	17.7292	28	5.5	3.1	14.1	9.1	246.6	8.8	17.1	42033.9	18.7822	24.1	28.7	7.37913	7.01631	6.3	36.4	0.01	0	7.8	-22.4335	144.509	0	-4.05882	1.05	847.549	1	5.6	0	99.7913	52.6223	35.0816	17.5408	57.8035	754.254	0	44395.7	789.335	17.5408	0	52.6223	2.04245e+06	0.603276	0.136416	0.612358	47042
8075	Logan County	Colorado	4	21.0596	27.4	5.6	3.1	13.9	9.2	172.4	8.8	17	37152.9	19.4322	23.1	29.6	8.08917	9.37123	6.3	38.6	0.22	28.0597	7.9	-10.9513	60.796	18.7064	5.41739	1.29	3.4001	0.336043	5.7	0	301.13	75.8624	89.2499	4.46249	23.3831	0	0	47097.1	111.562	0	0	13.3875	2.04245e+06	0.573747	0.107749	0.222657	49560
8077	Mesa County	Colorado	4	34.7991	24.9	5	2.8	14.1	9.6	124.4	8.1	19.4	34574	19.9488	20.9	28.9	8.19531	8.68945	6.4	50.5	0.59	47.5231	7.5	-15.5608	42.1684	21.4189	10.0484	2.26	21.0747	0.131792	5.9	3	347.935	126.451	294.404	3.24233	14.7255	0	8.43006	46578	280.786	0	0	3.24233	2.04245e+06	0.576009	0.130019	0.210737	57157
8079	Mineral County	Colorado	4	41.9312	24	4.5	2.4	12.3	9.2	153.832	6.5	18.1	79635	20.4875	16.5	24.2	9.91778	0	6.6	83.7	1	468.933	8.5	-25.1185	117.233	0	-1.36792	5.79	847.549	1	5	0	137.174	130.039	130.039	0	0	0	0	0	0	0	0	0	2.04245e+06	2.27e-05	0.148886	0.13181	53571
8081	Moffat County	Colorado	4	17.1221	26.8	5.4	3	14.6	9.7	83.4	8.6	18.5	32099	18.3755	23.5	27.3	8.71441	6.77558	6.4	43.8	0.4	115.119	6.9	-16.7946	53.7222	38.373	-5.09804	4.14	336.156	0.310523	5.7	1	159.087	15.0568	45.1705	7.52842	30.6984	0	0	27478.7	188.21	0	0	0	2.04245e+06	0.575559	0.178051	0.234132	54583
8083	Montezuma County	Colorado	4	37.6516	26.8	5.5	3.1	14.8	10	124.6	8.4	18.7	31400	18.5087	21	25.6	9.19481	10.694	6.4	69.8	0.56	19.2619	7.4	-8.24712	77.0475	34.6714	17.5472	4.41	0.00039213	0.687366	6.2	4	159.321	103.12	198.602	3.81927	19.2619	0	3.81927	36092.1	95.4818	0	0	0	2.04245e+06	0.630994	0.124355	0.254334	50717
8085	Montrose County	Colorado	4	30.8442	26.2	5.1	2.9	13.9	9.5	75.8	8.3	17.8	27250.9	17.397	22.4	25.6	8.53903	8.88723	6.3	49.7	0.65	50.184	7.7	-18.8581	45.4046	16.728	8.18677	2.94	847.549	0.452	5.5	1	134.424	79.5173	201.132	2.33874	19.1177	0	9.35497	43970.7	145.002	0	0	4.67749	2.04245e+06	0.613199	0.123405	0.214882	54611
8087	Morgan County	Colorado	5	28.2014	26.6	5.3	3	13.8	9.4	114.9	9.4	17.2	50385	17.5809	24.7	33	7.65136	12.0407	5.9	48.9	0.04	28.3758	8.5	-17.6236	70.9396	21.2819	-0.457223	1.43	1504.51	0.351523	6.7	0	202.829	55.0433	89.4454	6.88042	14.1879	0	0	79565.2	247.695	0	0	13.7608	2.04245e+06	0.581648	0.107757	0.202934	58468
8089	Otero County	Colorado	5	37.6462	28.4	5.9	3.3	14.7	9.5	98.5	11.2	17.3	79597	16.1406	28.8	34.4	9.26928	12.5834	5.8	49.8	0.24	27.9861	7.2	-17.8873	83.9584	27.9861	1.4902	2.24	847.549	0.341733	5.9	0	157.711	60.1816	76.5948	5.47106	22.3889	0	0	46465.7	579.932	0	0	0	2.04245e+06	0.621568	0.221986	0.310702	43075
8091	Ouray County	Colorado	6	58.8308	22.8	4.2	2.2	11.8	9	153.832	6.1	18	20875	21.9339	15.3	23	9.1954	16.1551	6.6	66.8	0.67	266.066	8.8	-51.3333	122.8	102.333	-1.36792	6.08	847.549	1	4.7	0	81.6327	121.163	424.071	0	20.4666	0	0	0	0	0	0	0	2.04245e+06	0.617332	0.0667212	0.189012	68893
8093	Park County	Colorado	4	39.891	24.5	4.6	2.5	13	9.2	123.3	6.6	18.3	12798	19.7464	18.2	24.8	11.2827	6.36774	6.5	48	0.85	71.855	8.1	-25.0551	44.2184	22.1092	-14.3333	7.11	847.549	1	5.3	16	112.332	26.5322	26.5322	0	0	0	0	0	0	0	0	0	2.04245e+06	0.601063	0.0704731	0.232357	76611
8095	Phillips County	Colorado	4	19.5573	25.9	5	2.8	13.8	9.5	137.6	8.2	18.1	58149	18.1844	22.2	27.4	6.78392	18.7573	6.3	52.8	0.01	0	9.1	-39.8636	117.206	0	-1.36792	-0.71	847.549	1	5.7	0	161.272	117.233	117.233	46.8933	46.8823	0	0	74490	937.866	0	0	0	2.04245e+06	0.575996	0.0799344	0.212313	50426
8097	Pitkin County	Colorado	7	75.1777	21.9	3.9	2.1	10.6	8.5	118.3	5.8	16.2	18212	20.9436	14.5	21.3	9.90415	17.4481	6.5	84	0.94	301.407	9	-39.1667	44.6528	50.2344	-21.4902	6.14	847.549	0.437273	4.9	3	62.0715	90.0546	348.962	5.62841	16.7448	0	22.5136	30956.3	140.71	0	0	0	2.04245e+06	1.72e-05	0.0567091	0.093372	82455
8099	Prowers County	Colorado	4	26.2183	26.6	5.4	3	13.9	9.4	81.2	9.8	16.8	55277.9	16.6115	25.7	29.3	8.26737	9.03713	5.9	43.4	0.39	25.6366	7.2	-13.6396	94.001	0	6.47059	1.13	16.9766	0.386234	6.1	0	56.943	41.0779	49.2935	8.21558	34.1822	0	8.21558	53573.8	205.389	0	0	8.21558	2.04245e+06	0.620681	0.160913	0.276575	42648
8101	Pueblo County	Colorado	4	49.5714	26.9	5.2	2.9	14.1	9.5	168.2	9.8	18.3	62247	16.9163	24	30.6	10.3698	7.83736	5.6	57.4	0.6	23.851	6.4	-20.7717	42.8095	22.0163	7.64516	2.11	695.923	0.143658	6.1	2	629.907	78.9674	195.934	1.78122	15.9007	0	4.15618	65630.8	532.584	0	0	1.18748	2.04245e+06	0.376922	0.176375	0.287246	49979
8103	Rio Blanco County	Colorado	4	15.1991	25.6	5.1	2.8	14.2	9.6	153.832	7.7	19.2	44929	19.5246	20.3	26.2	8.66808	11.0689	6.5	39.1	0.93	82.9876	8.5	-21.7238	99.5851	66.39	-1.36792	3.59	847.549	1	8.5	2	96.7406	158.128	173.941	31.6256	33.195	142.315	0	42662.9	917.141	0	0	15.8128	2.04245e+06	2.94e-05	0.10722	0.232782	54247
8105	Rio Grande County	Colorado	4	39.5718	25.8	5.3	2.9	13.4	9.3	104.5	10.2	16.9	66775	16.4157	25.3	28	12.0631	13.3132	5.7	64	0.42	54.0784	7.6	-20.3612	108.157	27.0392	1.66667	5.26	847.549	0.702262	5.4	0	200.856	97.6302	97.6302	8.87548	27.0392	0	0	91408.5	150.883	0	0	0	2.04245e+06	0.626917	0.155475	0.24031	43570
8107	Routt County	Colorado	5	62.7044	23.6	4.4	2.4	12.1	8.9	115.6	6.4	17.6	28350.9	20.7033	16.3	21.9	9.05405	12.0914	6.6	76.4	0.66	211.433	8.8	-25.7234	67.8182	43.8824	-17.5856	5.29	297.075	0.433969	5.4	2	159.398	128.715	362.743	3.90046	27.9252	0	19.5023	31457.2	152.118	0	0	31.2037	2.04245e+06	0.577833	0.0951849	0.142217	76198
8109	Saguache County	Colorado	4	55.5916	27.8	5.8	3.2	14.4	9.6	182.9	10.4	17.5	65552.9	16.0019	26.1	31.5	12.5843	14.6542	5.8	36.2	0.77	0	6.8	-22.2005	134.168	0	-1.36792	4.91	847.549	1	5.1	0	175.509	14.6542	58.6166	0	0	0	0	0	0	0	0	0	2.04245e+06	0.618577	0.162045	0.244659	45231
8111	San Juan County	Colorado	5	60.8541	24.9	4.8	2.6	12.6	8.9	153.832	7.2	17.4	50643.9	20.2022	18.4	25.6	9.91778	0	6.4	95	1	773.994	5.9	-25.1185	464.396	0	-1.36792	7.16	847.549	1	5.1	0	71.8391	137.363	274.725	0	0	0	0	0	0	0	0	0	2.04245e+06	3.84e-05	0.162539	0.149871	56875
8113	San Miguel County	Colorado	6	76.2386	23.8	4.4	2.3	11.3	8.8	83.6	6.4	17.1	29500.9	19.7624	15.5	22.6	7.65661	4.89057	6.5	84.1	0.88	334.117	8.6	-35.6284	74.2482	61.8735	-1.36792	5.14	847.549	1	5.2	1	114.003	85.585	158.944	0	24.7494	0	0	0	0	0	0	0	2.04245e+06	0.619881	0.104071	0.129993	66898
8115	Sedgwick County	Colorado	5	20.816	27.1	5.7	3.2	15.2	10.1	153.832	8.9	19.1	54728.9	17.6476	24	28.3	8.27586	17.7936	6.4	53.1	0.05	0	7.7	-25.1185	176.211	0	-1.36792	0.92	847.549	1	5.5	0	337.553	44.484	44.484	44.484	44.0529	711.744	0	58140.6	2980.43	0	0	44.484	2.04245e+06	0.571171	0.2	0.212851	43875
8117	Summit County	Colorado	6	68.3533	23	4.4	2.3	11.5	8.6	177	6.4	16.1	21000.9	21.7832	15.8	20.9	13.0619	7.41672	6.4	85.5	0.97	157.248	9.2	-35.9603	32.76	62.2441	-18.3217	8.08	0.00484449	0.260673	4.9	14	175.977	67.7179	222.502	3.22466	22.932	0	9.67399	49105.2	109.639	0	0	0	2.04245e+06	0.592342	0.074955	0.124563	80709
8119	Teller County	Colorado	4	31.1589	23.7	4.5	2.4	12.5	9.1	84.1	6.7	17.8	30102.9	20.9647	16.2	24.3	13.52	10.6349	6.6	54.6	0.73	80.4117	8.7	-20.6402	28.1441	36.1853	8.2766	6.29	10024.7	0.694851	5.5	8	242.001	47.2664	74.8385	3.93887	20.1029	0	3.93887	28395.3	59.083	0	0	0	2.04245e+06	0.244662	0.0919508	0.221478	61463
8121	Washington County	Colorado	4	12.2673	26.7	5.3	2.9	14.6	9.8	153.832	7.9	19	37287	18.9224	22.3	26.5	7.26744	14.2624	6.5	31.5	0.01	0	7.4	-44.3636	241.122	0	-1.36792	0.58	847.549	1	5.8	0	133.952	61.1247	20.3749	0	21.9202	0	0	0	0	0	0	0	2.04245e+06	0.586607	0.122534	0.204407	51181
8123	Weld County	Colorado	4	39.563	26	4.6	2.6	12.8	9	92.2	8.2	16.6	28800.9	18.632	21.2	28.2	8.29273	5.94776	6.2	61.9	0.45	25.9742	8.7	-20.7928	36.6885	20.13	1.90943	1.7	242.412	0.212898	9.6	7	272.778	63.1757	131.898	1.54087	11.039	0	6.16348	16983.5	174.426	0.308174	0.299416	0.616348	2.04245e+06	0.488727	0.102731	0.199709	74332
8125	Yuma County	Colorado	4	15.7599	26.2	5.3	2.9	13.9	9.4	136.7	8.5	17.6	52892.9	18.3297	23.2	25.3	7.04522	14.9716	6.4	44.5	0.04	31.1268	8.1	-17.3885	103.756	31.1268	-6.33333	0.3	6.72057	0.66592	5.7	0	4.90028	59.8862	69.8673	19.9621	20.7512	0	0	69727.5	848.388	0	0	9.98104	2.04245e+06	0.586065	0.114028	0.157217	54393
9001	Fairfield County	Connecticut	3	62.9779	25.6	4.1	2.3	11.5	8.2	336.8	7.9	13.5	63227.9	20.0549	21.9	24.4	7.42889	9.36044	6.1	82.8	0.41	67.7547	8.7	-30.2407	32.3669	22.6568	-7.58189	2.25	282.751	0.0457891	7.9	21	238.137	108.339	398.799	0.848058	17.1545	0	24.3817	41780	199.188	0.212014	0.106109	2.12014	583333	0.0502988	0.0892442	0.195701	97539
9003	Hartford County	Connecticut	3	63.0637	27.2	4.7	2.5	12.2	10.1	400.6	8.7	16.5	49511	17.8152	24	30.3	8.55477	9.98071	6	76.8	0.43	43.4885	8.3	-28.8139	35.1121	26.2767	-6.2866	1.05	1229.26	0.0497556	8.1	1	270.045	111.582	440.385	1.23357	18.5887	39.0257	28.4843	55031.5	297.739	0.336428	0.112457	1.12143	583333	0.0241734	0.108394	0.21052	76259
9005	Litchfield County	Connecticut	3	46.6451	24.6	4.6	2.4	12.8	9.3	153.4	7.2	17.2	42264.9	21.3232	20.3	28	6.47475	9.81518	6.7	76.4	0.28	69.3458	8.5	-20.2628	44.7392	31.3175	-4.6824	1.04	149.684	0.440366	4.5	4	106.296	59.8892	166.913	1.10906	20.6919	0	16.6359	25074.2	73.1979	0	0	3.88171	583333	0.00257659	0.0729082	0.177	81590
9007	Middlesex County	Connecticut	3	57.3076	26.7	4.5	2.3	12.3	9.6	209.4	7.2	17.2	42113.9	21.3137	21.3	27.9	6.95199	10.6503	6.4	84.5	0.35	74.8912	8.3	-26.0813	39.3496	34.9069	1.12292	2.32	142.38	0.225637	7.8	8	109.745	84.9565	261.026	1.84688	22.2135	0	16.0063	46209.6	396.464	0	0	3.07814	583333	0.000377839	0.0706642	0.167573	84907
9009	New Haven County	Connecticut	4	58.0478	29.3	4.6	2.6	13.4	10.6	455.2	9.6	16.2	48831	17.9821	24.8	32.3	8.04181	7.96718	6.2	79	0.48	37.0185	8	-25.5409	34.9686	24.478	-5.87097	2.52	575.046	0.0332483	8.6	14	328.67	118.396	582.973	1.16992	20.0165	0	30.301	53800.2	289.439	0.584962	0.117378	2.80782	583333	0.0427316	0.111617	0.208597	71370
9011	New London County	Connecticut	3	56.9174	28.2	4.7	2.6	13.4	10	239.7	8.2	18.3	44936	20.5711	24.9	30.8	7.01558	9.8037	6.5	79.8	0.29	51.7012	7.8	-18.7854	40.3426	28.2007	0.646402	2.43	115.81	0.241665	6	6	283.159	67.4947	220.96	0.754131	17.6254	0	14.7055	58526.6	163.646	0	0	1.50826	583333	0.211628	0.0846412	0.178867	75831
9013	Tolland County	Connecticut	3	54.7005	27.3	4.7	2.4	12.7	8.9	111.7	7.2	16.7	39393	21.3717	21.3	26.8	7.29981	6.96651	6.6	67.7	0.28	30.1435	8.3	-21.1612	34.5548	33.8196	-3.55698	1.48	32.21	0.396011	7.4	4	222.675	56.3956	118.762	2.65391	15.4394	0	16.5869	21737.5	139.994	0	0	0	583333	0.00297819	0.0790054	0.187607	87809
9015	Windham County	Connecticut	3	46.7853	28.6	5.4	2.7	14.3	10.7	192.2	9	19.1	45622	19.5858	23.7	30.9	8.20815	8.90548	6.6	64.8	0.29	34.0664	8.1	-13.2525	43.9277	29.5839	10.5327	1.28	156.513	0.499643	7	6	222.675	46.24	101.899	1.71259	18.8261	0	4.28148	59897.9	89.0548	0	0	1.71259	583333	0.157487	0.115467	0.214719	67365
10001	Kent County	Delaware	5	51.1945	33.7	5.8	3.5	15.8	11.2	324.1	11.8	19.7	32447	17.6524	31	41.2	9.21308	8.85024	6.4	56.9	0.24	64.4697	7.8	-21.6849	40.8692	25.903	-0.173697	-0.07	44.8855	0.27194	6.7	2	448.146	46.4638	149.348	1.10628	21.8737	0	8.85024	58179.8	257.21	0.55314	0	0	376923	0.601645	0.132359	0.231557	60117
10003	New Castle County	Delaware	5	67.8065	31.6	5.1	3.1	13.5	9.4	446.3	10.3	19.1	46489.9	20.2993	26.8	33	9.10172	10.7382	6.1	70	0.71	55.2711	8.2	-31.1687	32.3493	29.9462	-4.18238	0.01	15038	0.0438001	8.6	6	551.251	104.697	328.768	1.61073	20.7036	0	32.7515	53187.7	344.517	0.17897	0	1.25279	376923	0.368777	0.107461	0.211312	75275
10005	Sussex County	Delaware	6	43.82	31.3	6	3.1	14.5	9.3	345.1	10.2	18.6	36476.9	20.0051	27.3	35.3	8.40047	10.0758	7	69.5	0.28	46.7845	8	-13.727	26.0404	28.6886	14.0496	0.05	1061.67	0.320874	7.5	4	406.141	60.6255	164.799	0.85388	19.8613	0	10.6735	35439.9	108.443	0	0	0.85388	376923	0.608819	0.117023	0.229571	64905
11001	District of Columbia	District of Columbia	8	75.97	30	4.8	3.2	12.2	10.1	2260.4	9.8	20	55232	24.4783	19.9	27.5	9.98492	28.2253	6	72.4	0.96	66.9567	8.7	-44.2866	43.6414	27.5001	-20.1489	-0.76	279.275	0	9.5	6	1226.43	164.081	830.182	1.98371	22.2691	104.003	60.3614	62707.7	559.689	0.141693	0	1.84201	4.00714e+06	0.397717	0.154525	0.190292	90842
12001	Alachua County	Florida	7	62.9043	30.9	5.9	3.4	15.4	9.1	427.3	10.7	19.5	41579	18.2958	24.8	32.4	10.4609	9.29219	6.5	67	0.43	42.88	7.5	-25.16	34.6187	10.2282	-4.57072	2.44	206.201	0.209691	6.2	0	560.541	213.72	1031.06	1.85844	23.2103	90.6918	50.5495	91619.6	696.915	0.371688	0	4.08857	419763	0.752309	0.20711	0.260312	50089
12003	Baker County	Florida	5	14.4889	34.6	6.5	3.7	18.4	9.3	426.9	11	21.7	25318	22.5366	32.9	32.6	9.81773	6.50462	6.7	36.7	0.17	19.5061	6.8	-17.2932	39.0122	0	11.6895	0.65	74.3588	0.589863	7.9	0	465.694	27.3879	61.6227	3.42349	23.4073	0	10.2705	25819.9	232.797	0	0	0	419763	0.742527	0.106542	0.352585	62299
12005	Bay County	Florida	6	27.5348	31.6	6	3.4	17.6	8.9	337.1	9.9	21.3	41243	21.8141	30.9	31.6	8.38998	8.07075	6.7	53.7	0.24	44.4762	6.9	-13.4591	29.8385	9.00784	14.9901	2.15	1949.23	0.115976	8.1	0	496.911	61.2461	211.786	2.86197	23.6456	0	10.8755	65147	252.426	0.572393	0	0.572393	419763	0.764885	0.130107	0.228864	56483
12007	Bradford County	Florida	6	23.1808	37	7.4	4.3	19.7	9.8	288	12.6	22.5	46199	18.4256	35.5	38.1	10.7511	10.2833	6.4	45	0.11	25.3882	7.6	-22.1498	63.4706	0	8.80284	1.34	1231.03	0.714649	7.7	0	454.081	24.8218	60.2816	0	21.1569	0	3.54597	0	0	0	3.49736	0	419763	0.748219	0.200736	0.425585	43580
12009	Brevard County	Florida	5	41.1762	29.3	5.7	3.1	15.5	8.3	325.7	10	20.1	34862	22.5539	26.7	29.1	8.05024	7.35951	6.5	65.4	0.38	36.7475	7.3	-24.428	29.0918	6.80509	-5.4206	3.93	128.36	0.0496695	5.4	1	496.315	76.9177	229.258	1.82742	22.9672	0	11.9613	51244.1	297.371	0.332258	0	1.32903	419763	0.772442	0.11176	0.262029	59359
12011	Broward County	Florida	8	64.61	29	5.3	3.2	14.8	7.8	1199.3	11.9	16.5	36701.9	19.8346	28.2	30.8	9.51674	5.59715	5.7	72.1	0.5	58.5719	8.7	-29.3883	25.3396	7.16572	-12.1203	4.98	151.728	0.000178927	9.2	0	397.775	79.3741	265.161	1.02418	21.8087	0	19.4082	44446.6	291.38	0.102418	0.0510698	0.5633	419763	0.0700618	0.127134	0.21209	60922
12013	Calhoun County	Florida	4	18.5259	34.5	7.2	4	18.9	9.1	222.5	10.9	21.7	40793	20.6884	33.9	36.4	8.59291	7.79865	6.6	35.1	0.01	0	5.9	-21.8787	65.0989	0	5.92157	1.12	1091.29	0.775129	8	0	173.974	35.4484	49.6278	7.08968	16.2747	0	0	33222.3	177.242	0	0	14.1794	419763	0.741396	0.162829	0.482724	38037
12015	Charlotte County	Florida	5	36.3357	30.1	5.8	3.2	16	8.8	191.1	9.7	19.3	40054	23.5292	25	29.4	8.67746	5.66407	6.7	66.2	0.49	32.9464	6.8	-22.232	17.5714	6.58928	-3.96526	5.1	0.000738978	0.0886597	7.5	0	199.69	60.8755	169.922	1.58806	21.9643	0	6.88158	45353.3	360.489	0	0	1.05871	419763	0.792029	0.105989	0.313813	52724
12017	Citrus County	Florida	5	29.0662	32.7	6.5	3.5	18.2	9.2	179.8	11	22.9	30598	22.1291	29.2	31.9	8.44049	7.75106	6.8	56.9	0.23	21.3725	6.3	-11.0955	22.062	8.96267	3.11042	3.43	635.537	0.349883	7.9	0	296.269	55.4602	145.666	1.33639	21.3725	0	3.34097	69960.6	221.841	0.668195	0	0	419763	0.764413	0.149697	0.35716	45689
12019	Clay County	Florida	6	30.8002	31	5.7	3.1	16.4	8.6	227.2	10.8	19.5	43375.9	20.438	28.1	32.6	8.3213	7.06949	6.6	54.5	0.1	22.0025	7.9	-24.9032	30.8971	6.0858	-4.79156	2.01	45.5467	0.162272	8.5	0	268.324	57.9242	160.546	1.36829	21.5344	0	8.66583	78351.9	228.048	0	0	0.912192	419763	0.0761667	0.0948215	0.239543	68657
12021	Collier County	Florida	6	37.3505	25.7	5.4	2.9	13.7	7.6	284.1	9.8	16.6	34533.9	22.8117	24.6	25.9	6.96849	7.22262	6.1	71	0.36	63.019	8.2	-23.5409	26.0585	3.45674	-11.3598	5	1.36381	0.0720433	8.2	0	261.456	84.6969	276.694	1.03923	22.3359	0	13.7697	62220.5	259.547	0.779419	0	0.259806	419763	0.802923	0.109611	0.23023	70217
12023	Columbia County	Florida	5	26.9778	35	6.7	3.9	18.3	9.7	523.8	11.9	22.8	40235	19.2137	32.6	36.3	10.7079	7.67235	6.6	42.4	0.17	22.7628	7.6	-10.6037	44.0081	7.5876	10.3457	0.59	27.9259	0.64824	7.9	0	570.555	44.6391	135.312	1.39497	19.7278	0	1.39497	33737.4	93.4632	0	1.37639	0	419763	0.744115	0.141114	0.364539	44818
12027	DeSoto County	Florida	5	33.644	34	8.1	4.4	18.1	8.8	409.1	15.2	18.1	40967	17.986	38.1	37.2	7.90558	8.15768	5.9	47.1	0.12	11.2985	7	-18.6901	36.7201	0	-9.70038	2.74	1091.29	0.426662	7.2	0	440.779	23.6836	42.1042	2.63151	22.597	0	5.26302	44819.9	118.418	0	0	2.63151	419763	0.788154	0.259865	0.387579	36360
12029	Dixie County	Florida	4	16.7136	35.5	7.6	4.3	19.9	9.8	309.1	12.3	21.6	28869.9	20.0252	34.9	36.3	10.3825	7.13182	6.6	34.7	0.12	19.9137	7.2	-6.15749	79.6548	0	6.13725	2.42	0	0.876811	7.3	0	499.228	17.8295	23.7727	0	13.2758	0	0	0	0	0	0	0	419763	0.75328	0.168337	0.441412	41674
12031	Duval County	Florida	7	51.2471	33.6	5.8	3.6	16.5	9.1	785.9	11.3	19.4	55590.9	19.0514	30.1	33.5	9.99403	8.70786	6.3	61.5	0.36	38.0702	7.4	-24.7072	34.4034	8.08857	-2.91315	2.31	3826.38	0.0254424	8.7	0	654.103	92.8212	362.41	1.25293	22.4323	50.9525	18.1675	71009	377.863	0.835287	0.103442	1.77498	419763	0.0538673	0.145249	0.221556	56769
12033	Escambia County	Florida	5	41.6318	33.5	5.9	3.5	16.6	9.3	473.3	11.6	20.6	53183	19.8746	28.2	30.6	10.5401	9.0162	6.6	56	0.13	31.4203	7.1	-23.3846	32.423	8.02219	1.38834	2.34	35607	0.0993321	7.6	0	659.721	80.7374	330.175	1.57077	18.7185	0	21.3624	84861.9	391.749	0	0	0.314153	419763	0.599464	0.139981	0.241034	53023
12035	Flagler County	Florida	5	39.2674	30.7	5.8	3.3	16.5	8.5	230.9	10.1	20.7	33174	21.2434	26.1	33.3	8.16363	5.82199	6.5	64.2	0.2	32.1932	6.7	-22.1594	16.9908	0	3.97834	2.7	109.199	0.105361	7.3	0	242.672	53.0061	122.522	0.868953	20.5679	0	4.34477	39285.4	86.0264	0	0	5.21372	419763	0.75546	0.109949	0.284605	57536
12037	Franklin County	Florida	5	30.9534	35.2	7.4	4.1	18.2	8.9	165.5	11.5	20	40894.9	24.8959	33.4	31.7	8.65801	14.0206	6.6	48.7	0.46	125.932	7.7	-17.4767	77.4969	38.7484	9.94118	2.66	1091.29	0.757859	7.5	0	267.652	24.7423	74.2268	8.24742	19.3742	0	0	16239.2	164.948	0	0	8.24742	419763	0.74931	0.203623	0.392004	48814
12039	Gadsden County	Florida	7	67.9783	38.9	6.8	4.8	18.5	10.4	683.1	15.2	19.1	44931	16.8997	35.4	39.2	12.797	9.85545	6	58.6	0.06	11.8153	7.9	-23.6692	49.6243	14.1784	3.7452	1.65	23.4985	0.684559	8.6	1	361.365	21.901	41.6119	2.1901	16.5414	0	0	0	2161.63	0	0	0	419763	0.738785	0.213432	0.385541	41135
12041	Gilchrist County	Florida	5	17.5529	33.6	7.3	3.9	19.3	9.5	154.5	11.2	22.8	38331.9	20.7416	32	33.8	8.39637	5.38155	6.7	37	0.11	0	7.9	-17.9078	59.319	0	5.19608	1.21	1091.29	0.900506	7.5	0	322.524	37.6709	37.6709	0	17.7957	0	16.1447	0	0	0	0	0	419763	0.751554	0.130087	0.316351	47381
12043	Glades County	Florida	4	26.6705	34.1	7.6	4.2	18.1	9	739.1	13.6	19.7	24371	19.9081	36.5	36.6	8.97155	4.34436	6.2	34.4	0.17	32.1234	5.8	-24.5918	80.3084	0	-0.0795483	5.15	0	0.80513	7.2	1	233.543	0	21.7218	0	8.03084	0	0	0	0	0	0	0	419763	0.791272	0.170816	0.456858	39709
12045	Gulf County	Florida	4	24.317	33.9	6.4	3.5	18.3	9.5	247.1	10.1	22.2	43056	22.0202	31.2	28	6.85096	13.1974	6.7	52.9	0.15	0	7.9	-18.0997	72.969	32.4307	12.0515	2.25	1091.29	0.796707	7.6	0	392.169	51.3234	131.974	7.33192	24.323	0	7.33192	71867.4	87.983	0	0	0	419763	0.748155	0.121291	0.393369	50640
12047	Hamilton County	Florida	4	33.6707	39.4	8.3	5	19.9	9.9	1116.2	14.3	18.9	38894.9	20.4773	38.2	37.7	11.1697	6.23787	6.3	35.2	0.05	0	6.2	-14.6858	89.815	0	4.19608	0.58	1610.69	0.788854	7.8	0	331.692	6.93097	13.8619	0	17.963	0	0	0	0	0	0	0	419763	0.740031	0.25714	0.528871	38300
12049	Hardee County	Florida	4	27.0831	33.3	8	4.3	18.3	8.9	274.1	15.3	18.6	50895.9	18.1064	41.3	38.3	7.67732	9.28091	5.9	43.3	0.04	15.9375	6.6	-18.9757	51.797	0	-12.6545	2.25	88.2023	0.491566	7.3	0	269.381	11.1371	14.8495	3.71237	19.9219	0	0	55028.4	92.8091	0	0	0	419763	0.783857	0.246593	0.394349	40165
12051	Hendry County	Florida	4	38.0912	33.2	7.8	4.3	17.9	8.8	412.9	16.1	17.1	28525.9	18.2825	41.8	42.2	8.09807	7.85303	5.5	50.4	0.22	14.6735	7.1	-22.4533	48.9117	0	-11.2907	4.22	907.461	0.384853	7.6	1	559.986	26.1768	33.3159	2.37971	19.5647	0	7.13912	37325.7	59.4926	0	0	0	419763	0.360151	0.267987	0.272972	36978
12053	Hernando County	Florida	4	34.4458	30.8	6.2	3.4	16.9	8.6	241.3	11.4	21.8	27236	21.6559	31	33.1	8.75182	6.03342	6.4	55.4	0.11	28.1805	6.9	-19.7469	23.3952	7.44392	2.58531	3.71	5.22598	0.202286	8	2	257.503	58.2715	141.295	2.06271	27.6488	0	5.15677	28651.5	281.559	0	0	0	419763	0.768728	0.143657	0.298465	50280
12055	Highlands County	Florida	4	32.4669	32.3	6.9	3.7	17.3	8.6	285.8	12.8	18.9	34419.9	20.1867	31.5	32	8.89616	10.6382	6.2	53	0.2	29.1593	6.1	-21.2289	29.1593	4.85989	-5.25342	4.14	65.4829	0.22002	7.3	1	318.266	58.3689	144.039	1.88287	20.4115	0	8.4729	74634	244.773	0	0	4.70717	419763	0.785951	0.160483	0.325974	43708
12057	Hillsborough County	Florida	6	52.8559	30.2	5.5	3.1	14.8	8.1	573.3	11.4	18.5	39773	19.6372	26.9	30.3	8.88715	6.97705	5.9	63.6	0.46	39.7774	7.8	-29.4814	28.9418	5.59261	-9.17618	4.32	2162.01	0.0318341	8.2	4	311.507	93.1406	368.894	0.883171	24.5376	19.226	20.3809	48531.7	303.811	0.475554	0	1.01904	419763	0.301654	0.13994	0.228242	60566
12059	Holmes County	Florida	4	10.1897	35.5	7.8	4.2	20.4	10.1	166.4	12.8	24.6	49566	19.3065	36.2	40.5	8.03949	10.705	6.7	29.7	0.01	0	5.5	-14.4545	62.1083	22.5848	8.84314	0.89	1091.29	0.853258	8.2	0	335.321	40.781	50.9762	5.09762	11.2924	0	0	14670.9	101.952	0	0	0	419763	1	0.213709	0.42544	39215
12061	Indian River County	Florida	6	38.8207	28.6	5.8	3.1	15.2	8.4	285.9	10.1	19	47256	21.8192	27.2	29.3	8.27837	9.44204	6.4	68.1	0.3	50.1105	7.2	-21.005	23.1279	4.4971	-10.9938	4.72	0.000459823	0.0419406	7.1	1	255.158	60.6542	241.991	1.8759	25.0553	0	8.75421	49774	283.887	1.8759	0	0.625301	419763	0.78101	0.102778	0.284404	57945
12063	Jackson County	Florida	4	30.1798	37.9	7.4	4.3	18.9	9.6	1028.6	12.6	20.6	47625.9	18.838	37.9	39.4	9.05185	10.9881	6.3	43.8	0.09	15.1233	7.3	-14.4092	63.0136	30.2465	1.7977	1.76	42.131	0.812551	8.4	0	359.685	43.0904	81.8718	2.15452	25.2054	0	6.46357	64062.6	146.508	0	0	4.30904	419763	0.735522	0.181303	0.427291	40754
12065	Jefferson County	Florida	5	46.1129	34.5	6.8	4.2	17.7	9.6	764.8	12.1	19.7	61032	20.5699	32.4	32.7	11.1494	9.12537	6.4	60.1	0.12	40.2933	7.8	-22.2527	56.4107	0	6.72549	2	1091.29	1	8.2	1	873.797	42.1171	63.1756	0	16.1173	0	7.01951	0	0	0	0	0	419763	0.740913	0.169877	0.400741	49081
12067	Lafayette County	Florida	4	13.942	35.8	7.5	4.1	18.7	9.2	175.7	12.3	21.2	42322	20.6989	36.4	36.9	8.14978	17.8105	6.5	39.7	0.04	0	8.3	-16.0736	98.7585	0	-0.0795483	0.84	1091.29	1	7.5	0	199.113	11.8737	11.8737	0	14.1084	0	0	0	0	0	0	0	419763	0.747691	0.179035	0.535898	51734
12069	Lake County	Florida	5	39.517	30.7	5.9	3.3	16	8.3	333.2	10.9	18.4	38462	19.5242	29	31.5	8.53462	7.49078	6.4	66.6	0.14	38.7015	7.4	-23.7792	25.8958	6.82967	-5.98883	3.4	30.285	0.180895	8.1	1	306.364	66.1913	176.238	1.36196	23.3347	132.383	9.80611	63840.8	313.796	0	0	2.72392	419763	1	0.110954	0.254821	55792
12071	Lee County	Florida	4	40.0344	28.6	5.8	3.1	15.3	8.3	324.2	10.3	18.1	37682.9	22.8781	26.9	30.1	8.17268	5.90467	6.3	62.8	0.32	46.163	7.4	-24.5372	20.8737	5.35224	-9.62903	5.23	57.3792	0.0649449	7.4	0	347.85	68.001	200.369	0.778637	21.6766	0	11.8093	34671.4	236.576	0.259546	0	0.129773	419763	0.796658	0.118143	0.246452	59608
12073	Leon County	Florida	7	63.535	30.5	5.8	3.5	15.7	9.1	509.2	10.5	18	47272	19.1098	24.9	30.5	9.77915	13.4204	6.4	57.3	0.42	39.8522	7.4	-29.2568	30.1584	7.18058	-7.93424	1.75	35.883	0.117275	7.3	0	739.041	105.933	317.799	1.7031	17.9515	301.79	12.2623	53837.4	279.99	0.681241	0	0.34062	419763	0.740613	0.195929	0.224369	54675
12075	Levy County	Florida	5	26.8092	33.1	7.2	4	19.3	9.5	264	12	21.9	47641	18.9051	33.5	37	9.67293	7.22839	6.6	47.7	0.09	36.9249	7.2	-14.4361	49.2332	17.2316	2.41229	2.47	257.594	0.933459	7.8	0	1075.99	16.8663	33.7325	0	29.5399	0	0	0	0	0	0	0	419763	0.757546	0.191837	0.326039	38951
12077	Liberty County	Florida	4	19.4889	37.7	8	4.4	18.6	9.3	162.4	13	21.2	42618	21.0592	33.8	35.4	7.66355	7.18219	6.5	34.5	0.6	0	6.9	-24.8584	130.928	0	1.88889	0.36	120.411	1	7.8	0	53.6833	11.9703	11.9703	0	14.5476	0	0	0	0	0	0	0	419763	0.743864	0.207303	0.497701	39121
12079	Madison County	Florida	4	39.9467	37.8	7.4	4.9	18.9	9.6	603.9	14.4	18.6	48798	18.4767	35.5	36.9	12.509	11.8964	6.3	46.5	0.02	0	6.4	-16.8246	85.6269	0	5.19608	1.3	1091.29	0.793538	8	0	872.242	10.8149	10.8149	5.40745	24.4648	0	0	16833.4	135.186	0	0	0	419763	0.740822	0.297737	0.468613	35240
12081	Manatee County	Florida	5	41.5592	28.7	5.8	3.1	15.9	8.6	316.2	10.2	20.5	37777.9	22.3096	26.2	29.7	7.50361	6.81954	6.3	62.5	0.4	40.8488	8	-21.7854	26.4618	4.36749	-6.44789	4.66	235.748	0.0399212	7.9	2	518.701	65.9636	190.947	1.23992	21.5805	0	10.4153	30451.4	234.096	0.247983	0	0.247983	419763	0.784137	0.109637	0.262409	59963
12083	Marion County	Florida	4	36.6276	32.7	6.4	3.5	17.4	9	338.1	11	20.8	34887	20.4388	29.5	34	8.99111	7.22142	6.4	57.4	0.23	32.9277	7	-16.6092	25.4832	5.44023	-1.42804	2.59	9.09632	0.305407	8.1	0	376.799	66.7434	186.006	1.36769	20.6156	0	6.29139	40831.9	223.208	0	0	0	419763	0.759153	0.15533	0.333022	46587
12085	Martin County	Florida	6	37.3691	26.6	5.4	2.9	14.6	7.9	267.9	9.1	18.5	41851.9	24.234	25.6	24.2	6.7586	9.75155	6.5	64.3	0.41	82.6914	7.7	-28.3711	26.7157	6.36088	-8.567	5.34	47.5615	0.0668621	7.6	1	240.199	65.8385	254.658	1.24224	20.3548	0	6.8323	74436.6	348.447	1.24224	0	2.48447	419763	0.57225	0.102671	0.256576	65821
12086	Miami-Dade County	Florida	8	53.4107	28.9	5.4	3.1	14.2	7.7	1147.4	13.8	15.8	39757.9	19.8059	33.7	29.9	8.37235	4.94306	5	86	0.74	52.1004	8.7	-26.8251	35.1209	8.28358	-10.8375	0.055	169.429	0.00357477	8.7	2	601.837	95.4751	366	0.920153	22.4894	22.4885	26.0955	43446	290.437	0.257643	0.25856	1.32502	419763	0.46932	0.160098	0.250387	53975
12087	Monroe County	Florida	7	45.5579	27.2	5.4	2.9	14.2	7.5	793.2	9.8	18.2	33370.9	27.3941	26.7	30.2	6.28366	13.2026	6.2	79	0.77	196.216	7.9	-25.0012	39.2433	14.8854	-15.4069	6.05	0.726259	0.118376	8.3	0	431.233	72.7488	214.205	4.0416	29.7708	0	9.4304	52779.3	160.317	0	0	4.0416	419763	0.812582	0.105578	0.188082	72012
12089	Nassau County	Florida	5	26.4644	29.5	5.4	3	16	8.5	174.6	8.9	21.3	46751.9	23.474	26	29.8	8.3421	10.1551	6.8	58.3	0.21	56.5524	7.4	-19.9062	27.098	7.06905	6.06786	2.04	2401.72	0.422463	8.2	0	166.138	47.3907	118.477	1.12835	20.029	0	7.89845	25359.7	58.6742	0	0	0	419763	0.738312	0.098413	0.240725	72998
12091	Okaloosa County	Florida	4	29.4295	31.3	5.4	3.1	15.6	8.6	252.8	9.5	18.6	47775.9	21.0673	26.4	27.7	8.0559	8.68377	6.5	64.1	0.31	51.7632	7.3	-18.9491	32.352	9.95446	4.53598	2.01	38.8153	0.100772	8.4	0	394.678	83.0415	249.599	1.89809	16.9226	0	10.914	64037.8	232.042	0	0	0.474523	419763	0.263958	0.107369	0.207982	64373
12093	Okeechobee County	Florida	4	27.5166	33.8	7.4	4	18.3	8.9	315.4	13.6	20.6	35831	18.8974	39.6	37	7.0765	6.40296	6.3	46.9	0.16	39.2229	5.3	-22.8005	62.7566	10.4594	-5.21767	4.7	122.737	0.359555	7.3	1	390.343	42.6864	101.973	2.37147	20.9189	0	2.37147	65241.4	237.147	0	0	0	419763	0.784797	0.178281	0.352882	46097
12095	Orange County	Florida	7	61.0152	29.9	5.6	3.2	14.7	8.3	756.7	12	17.9	42082.9	20.2304	29.9	33.5	8.71667	7.02572	5.7	70.1	0.37	63.1122	8	-32.5223	30.9593	5.96806	-12.6948	2.96	1239.5	0.0194613	6.8	2	647.969	101.188	331.192	0.574114	20.9628	60.2102	24.6869	76714.3	459.722	0.430585	0.071205	1.43528	419763	0.284933	0.14185	0.234539	61416
12097	Osceola County	Florida	7	56.425	31.9	6.1	3.2	15	8.1	448.7	14.1	17.2	36717	17.3801	31.5	36.1	8.21945	4.36459	5.4	73.9	0.23	29.3498	7.2	-26.9826	32.3955	6.92212	-5.73077	4.5	11.4756	0.150098	8.1	2	425.635	51.3638	134.398	0.798401	22.4277	0	8.78241	26572.9	136.26	0	0.259528	1.5968	419763	0.775754	0.133805	0.250167	55538
12099	Palm Beach County	Florida	8	56.0781	28.7	5.4	3.1	14.2	8	616	10.4	17	36641	23.3039	24.4	26.9	8.50213	6.41381	6.1	67	0.3	69.8061	8.4	-26.0323	22.3106	8.21248	-9.08065	5.14	340.137	0.00909427	6.2	0	451.789	86.5196	304.923	1.06897	23.5424	0	16.235	40484.5	273.055	0	0	0.467674	419763	0.114329	0.116237	0.226755	65015
12101	Pasco County	Florida	6	39.4321	28.1	5.9	3.2	16.6	8.4	260	10.3	20.2	21825.9	20.9861	28.2	27.6	8.22926	5.39763	6.3	59.6	0.22	28.0502	7.2	-20.6675	25.2263	6.77722	-5.7134	3.37	79.9702	0.084852	8.3	2	304.196	58.1283	143.335	1.44418	27.1089	33.7577	9.02613	38975.8	244.067	0.361045	0	1.80523	419763	0.772238	0.12254	0.284737	53431
12103	Pinellas County	Florida	7	49.5699	30.5	5.7	3.1	16	8.7	555.8	9.5	20.2	36016	24.2069	23.3	29.8	8.22817	7.4667	6.5	65.3	0.48	55.569	7.9	-25.2159	24.802	6.80224	-10.2457	5.05	902.336	0.00252763	7.5	0	464.86	96.7183	292.617	1.53847	25.7439	189.744	17.9488	54103.4	393.643	0.102565	0.102375	1.02565	419763	0.287258	0.115877	0.225075	56419
12105	Polk County	Florida	5	42.2568	32.8	6.4	3.6	16.4	9	422.1	12.4	18.8	40644.9	17.8688	32.8	36.6	8.64944	7.2574	6.2	58	0.2	22.121	7	-22.0856	30.7958	5.49409	2.22705	3.98	1363.18	0.142831	7.2	2	340.511	47.7388	126.936	0.689867	18.5064	0	7.45057	56369.6	223.103	0	0	0.827841	419763	0.777383	0.151101	0.295782	51535
12107	Putnam County	Florida	4	28.9418	34.5	7.7	4.3	19.7	9.7	395.5	12.9	23.5	41649	19.0535	35.9	36.6	10.9445	9.66171	6.5	42.4	0.24	22.1162	6.9	-10.8238	40.0857	5.52906	9.10115	2.35	2432.71	0.588103	7.7	0	537.113	41.599	95.2752	1.3419	19.3517	0	8.05142	47990.5	132.848	0	0	0	419763	0.753275	0.224411	0.357074	40068
12109	St. Johns County	Florida	5	36.1506	28.1	4.9	2.7	14.3	8.3	159.6	8.3	20.2	36658.9	23.3783	22.2	26.7	6.93455	6.00744	6.5	70.9	0.39	56.9843	8.5	-24.5136	28.8879	8.31022	9.23661	2.98	9.79922	0.225738	8.3	0	225.409	103.902	343.066	0.377826	18.2033	0	21.1583	14568.2	77.0765	0.377826	0	0	419763	0.430559	0.0774116	0.236675	83803
12111	St. Lucie County	Florida	6	48.8688	31.7	6.1	3.5	16.2	8.4	595.3	11.4	18.1	28656	19.013	28.7	31.5	8.58482	5.02594	6.2	59.2	0.38	27.6897	7.1	-20.8586	24.5431	7.23707	-2.04591	5.03	648.431	0.0356348	7.5	0	298.694	37.4661	108.438	0.913807	18.5647	0	8.22426	23735.5	182.761	0	0	0	419763	0.785136	0.130985	0.260783	55237
12113	Santa Rosa County	Florida	4	25.823	31.9	5.7	3	16	8.3	153.1	9.4	21.4	44300	20.8766	26.2	31.2	8.09838	6.94471	6.6	54.4	0.15	24.3056	7.6	-17.4566	27.1991	5.20833	5.94913	1.94	151.612	0.213573	8.8	0	145.43	55.8832	113.937	2.17022	16.2037	0	11.3937	37475.4	137.809	0	0	0	419763	0.603463	0.100046	0.273692	70663
12115	Sarasota County	Florida	6	44.3906	26	5.2	2.8	14.7	8	252.6	8.5	19.9	43507.9	25.1158	22.7	27.3	7.34934	8.64569	6.6	70.7	0.37	55.7293	7.9	-24.3325	21.8174	7.11438	-10.4032	4.78	11.3136	0.0358867	6.7	0	238.889	81.1542	312.398	1.38331	26.0861	0	9.45262	49231.6	322.773	0.230552	0	2.53607	419763	0.10293	0.0865488	0.23602	64644
12117	Seminole County	Florida	5	50.813	27.8	5.1	2.8	14.1	8	334.2	10	18.3	40706	20.8656	23.2	28.5	7.70468	6.82455	6.2	62.7	0.21	54.2526	8.3	-31.335	26.1536	6.91666	-6.74814	3.14	8.47188	0.0285427	6.5	2	356.893	82.4456	207.916	0.635828	23.776	0	17.8032	13178.6	74.1799	0	0	0	419763	0.101329	0.0978556	0.213843	70297
12119	Sumter County	Florida	7	31.7251	30.4	5.5	2.9	14.4	7.9	214.1	9.5	18.3	23550	21.1487	23.7	29.5	9.54971	4.75759	6.4	81.1	0.08	18.2803	8	-19.7763	10.802	3.32369	-3.18983	2.84	282.108	0.231509	8	1	212.458	40.0242	111.766	0.755173	24.0968	0	3.02069	0	30.2069	0	0	0	419763	0.766522	0.0875627	0.463874	59618
12121	Suwannee County	Florida	4	21.2993	34.2	6.7	3.8	17.8	9.1	420.9	11.5	20.7	52670	21.3038	31.8	35.8	9.32527	8.33014	6.6	38.6	0.03	18.8978	7.6	-19.4974	44.8822	9.44889	24.1626	0.7	363.436	0.846483	7.8	0	513.585	13.5083	36.0222	0	18.8978	0	0	0	0	0	0	0	419763	0.744551	0.13956	0.365306	46280
12123	Taylor County	Florida	4	22.7017	39.2	7.4	4.3	19.5	9.8	686.5	12.2	22.3	49126.9	19.5687	34.6	37.2	9.88043	13.4452	6.6	40.6	0.13	33.5495	6.2	-16.516	72.6907	27.958	14.0638	2.32	1580.16	0.719466	7.7	0	915.964	32.454	41.7266	4.63628	33.5495	0	4.63628	15063.3	111.271	0	0	0	419763	0.746768	0.207504	0.52244	38295
12125	Union County	Florida	4	16.8615	37.2	7.8	4.4	18.7	9	2002.1	13.1	20.7	21203.9	21.684	32.3	38.4	10.2079	3.93778	6.4	36.1	0.03	0	6	-12.5709	85.1336	0	-0.196078	1.6	0	0.779725	7.7	0	273.35	26.2519	65.6297	13.1259	10.6417	0	0	34534.4	951.631	0	0	0	419763	0.746824	0.164414	0.521379	55139
12127	Volusia County	Florida	5	42.4718	30.4	5.9	3.3	16.7	8.3	378.4	11.1	20.6	34863.9	24.269	27.8	29.1	8.67909	7.55489	6.3	60.2	0.3	42.6116	7.2	-23.7047	25.9781	6.54125	1.12779	3.45	318.186	0.0871154	7.2	0	428.084	71.3919	186.523	1.08443	22.8009	0	7.22956	62353.3	274.181	0	0	2.89182	419763	0.761378	0.132255	0.290147	52407
12129	Wakulla County	Florida	5	29.0752	32.1	6.3	3.5	17	8.6	417.9	10.3	19.6	22653.9	22.8965	28.2	34.5	8.37331	8.89179	6.7	45.3	0.59	23.8039	8.3	-20.4309	54.4088	13.6022	1.19184	1.95	34.7302	0.7311	8	0	218.863	32.6032	47.4229	0	17.0028	0	0	0	0	0	0	0	419763	0.745	0.0745741	0.321517	67480
12131	Walton County	Florida	6	23.6508	31.9	6.1	3.2	17	8.5	148.5	9.7	20.1	40399	22.0718	26.2	31.7	7.74533	11.0705	6.8	49.7	0.1	60.7516	7.3	-14.5025	46.2869	5.78587	12.5634	2.18	4.29e-06	0.512785	8.3	0	361.625	48.602	140.406	2.70011	20.2505	0	10.8004	50099.2	170.107	1.35006	0	1.35006	419763	0.737582	0.115659	0.252899	67390
12133	Washington County	Florida	5	19.0395	36.3	7.9	4.4	20.3	9.5	772.2	13	23.7	39231	17.4169	34.8	37.2	8.94587	9.81431	6.6	32.8	0.01	26.8649	5.4	-10.2971	53.7297	0	15.3752	1.95	1091.29	0.837718	8.2	0	189.853	23.5544	51.0344	3.92573	17.9099	0	3.92573	51411.3	231.618	0	0	0	419763	0.738325	0.237799	0.402026	37260
13001	Appling County	Georgia	4	21.3284	37.8	7.7	4.3	20.1	10.1	244.5	13.7	22.3	82665.9	16.7002	38.1	36.6	10.3863	11.9656	6.3	36.2	0.03	0	5.6	-8.09702	38.9083	0	6.04706	0.06	145.708	0.718398	8.2	0	379.198	32.6335	48.9503	5.43892	33.35	0	5.43892	42097.2	815.838	0	0	0	398256	0.720936	0.234228	0.33866	37924
13003	Atkinson County	Georgia	4	26.149	37.9	8.6	4.8	20.2	10	321.6	16	21.8	41026.9	15.5082	42.3	38.4	7.81089	6.1237	6	40	0	0	6.1	-13.6304	48.3442	0	14.3469	0.24	145.576	1	8.1	0	319.318	0	0	0	36.2582	0	0	0	0	0	0	0	398256	0.727882	0.281726	0.31396	35703
13005	Bacon County	Georgia	4	13.389	37.1	7.7	4.3	20.3	10.1	496.4	13.5	22.8	57895	16.5125	37.9	38.4	10.2767	8.95736	6.4	30.8	0	29.022	7.5	-11.9442	38.6959	0	8.81746	-0.47	20.9921	0.70277	8	0	319.318	62.7015	89.5736	8.95736	48.3699	0	17.9147	33670.7	1012.18	0	0	0	398256	0.723949	0.261101	0.32017	36692
13007	Baker County	Georgia	4	41.9293	38.6	6.9	4.4	18.4	10.1	310.7	14.2	19.9	40075	16.8784	36.3	37.8	10.5556	0	6.1	51.7	0.05	0	4.7	-19.0387	32.3625	0	4.13806	-0.07	895.79	1	8.4	0	319.318	0	0	0	0	0	0	0	0	0	0	0	398256	0.727437	0.206149	0.351841	34034
13009	Baldwin County	Georgia	7	50.0794	40.1	7	4.3	18.1	10.1	345.8	13.6	19	31111	16.5563	33.4	39.5	11.3692	7.57407	6.2	44.7	0.11	24.5098	6.7	-16.904	19.6078	19.6078	-0.153649	2.09	4.3005	0.357657	9.2	0	689.414	44.5534	140.343	4.45534	22.0588	425.485	11.1383	68358.2	652.707	0	0	0	398256	0.273786	0.237206	0.330451	46250
13011	Banks County	Georgia	4	10.5897	34.4	7.2	3.7	19.2	9.6	121.3	11.7	23.2	57695	18.9731	34.6	34	7.56014	7.79869	6.5	30.7	0.09	26.4746	8.1	-7.52369	26.4746	0	4.13806	-1.21	895.79	0.94391	8.6	0	194.758	25.9956	25.9956	0	10.5899	0	5.19913	0	0	0	0	0	398256	0.679877	0.13555	0.306667	50912
13013	Barrow County	Georgia	5	27.5652	32.5	6.2	3.3	17	8.9	189.7	11.5	20.6	37691	18.2345	33.6	33	7.89892	6.48727	6.4	40.5	0.14	17.306	7.5	-17.82	21.0144	7.41684	6.27657	-0.7	1098.98	0.304811	9.4	0	497.245	24.0269	67.2753	1.20135	17.306	0	4.80538	24637.2	36.0404	0	0	2.40269	398256	2.9e-05	0.112031	0.234331	62990
13015	Bartow County	Georgia	7	23.9602	34.2	6.4	3.5	17.8	9.3	242.9	11.3	21.7	46706	17.8871	32.1	32.3	7.60305	7.23979	6.5	37.6	0.22	30.4678	7.1	-15.5218	26.6593	7.61694	10.1972	1.17	2367.28	0.350526	9.7	0	467.957	42.6962	98.3868	0.928178	15.2339	0	10.21	23916.4	74.2542	0	0	0	398256	0.681756	0.125727	0.261156	61226
13017	Ben Hill County	Georgia	5	36.4634	39.1	7.4	4.5	19.9	10.6	356.6	14.5	21.6	69637.9	15.875	38.8	39.4	13.9608	7.18563	6.3	38.9	0.09	18.1708	5.9	-18.4417	30.2847	0	8.14498	-0.1	1.27141	0.349408	8.2	0	361.249	53.8922	65.8683	5.98802	24.2277	0	5.98802	32515	347.305	0	0	0	398256	0.720777	0.291217	0.354127	32077
13019	Berrien County	Georgia	5	16.389	36.7	7.6	4.1	20.2	10.2	277.7	12.7	23.3	36560	16.4989	37.7	36.5	12.4234	5.67098	6.6	34	0.02	0	6.3	-13.0317	26.4578	0	9.13725	0.32	807.25	0.757263	8.3	0	224.239	20.6217	25.7772	5.15544	21.1663	0	0	48497.2	201.062	0	0	5.15544	398256	0.728211	0.226426	0.337621	42089
13021	Bibb County	Georgia	6	61.3937	40.3	6.7	4.5	18	10.5	964.9	14.4	20.6	60340.9	15.9673	34.9	38.7	13.5732	12.993	6.1	46.5	0.17	27.9904	6.5	-21.598	36.8654	20.4808	-1.87345	1.81	5771.81	0.129956	8.5	0	500.682	179.552	549.103	3.26458	29.3557	0	29.3812	95513.8	675.115	0	0	0.652916	398256	0.704482	0.250445	0.304695	41317
13023	Bleckley County	Georgia	5	22.9758	37	6.7	3.8	18.4	10	403.1	12	21.9	42111	16.993	33.1	37.7	8.93043	11.6523	6.5	36.8	0.09	25.9381	6.2	-21.2595	43.2302	0	11.9412	0.15	895.79	0.548077	8.5	0	354.538	38.841	62.1456	7.7682	34.5841	0	0	23452.2	194.205	0	0	0	398256	0.710309	0.183728	0.425813	46992
13025	Brantley County	Georgia	4	9.02401	36.1	7.8	4.1	21.2	10.3	105.7	12.3	24.6	34663.9	17.2562	37.7	38.1	9.83051	8.37302	6.7	26.3	0.07	0	7.4	-19.8899	37.2083	0	5.41176	0.05	15.5724	0.994435	7.7	0	198.666	15.6994	10.4663	0	15.9464	0	0	0	0	0	0	0	398256	0.729413	0.188168	0.403945	34679
13027	Brooks County	Georgia	5	39.2958	38.3	7.1	4.3	18.7	10	538.4	14.1	20.3	45631.9	15.9852	36	37	11.1535	9.05739	6.3	48.6	0.01	38.8878	7.5	-11.5727	45.3691	0	7.58824	0.35	11.3662	0.704646	8.4	0	527.205	19.4087	19.4087	6.46956	19.4439	0	0	53568	161.739	0	6.51169	6.46956	398256	0.734811	0.22866	0.336978	37516
13029	Bryan County	Georgia	5	31.5792	31.8	5.5	3	15.4	8.7	189.1	10.1	20	40092	19.2832	26.9	33.6	7.85714	7.5706	6.5	54.4	0.33	23.6413	7.6	-21.005	31.5217	18.3877	7.25736	0.7	55.4338	0.54864	8.4	0	258.111	68.1354	141.318	0	21.0145	0	15.1412	0	0	0	0	0	398256	0.716842	0.103155	0.195435	76121
13031	Bulloch County	Georgia	5	37.372	37.3	7	4	18.4	10	376.6	13.2	21.2	36336	16.5421	32.7	37.5	9.67372	6.40639	6.5	34.7	0.06	18.8299	7	-14.9175	27.5207	0	4.3137	0.19	7.04312	0.493506	8.4	0	184.831	57.7831	149.482	2.51231	20.2784	0	11.3054	67216.9	237.413	0	0	0	398256	0.710897	0.223309	0.286024	48786
13033	Burke County	Georgia	4	48.7551	39.9	7.1	4.6	19.3	10.6	537.9	14.3	20.6	48339.9	15.8712	36.2	38.3	12.0305	8.04182	6.2	57.6	0.07	13.5618	7.3	-25.9321	36.1647	0	-6.16032	-0.77	0	0.766853	9	0	619.771	31.2737	49.1444	4.46768	22.603	0	4.46768	13756	178.707	0	0	0	398256	0.700472	0.189684	0.30706	45699
13035	Butts County	Georgia	6	27.8141	38.4	7.2	4.2	19	9.8	654.1	13.4	20.5	42050	16.539	35.8	36.7	10.2905	8.82259	6.4	34.4	0.08	18.5546	7.1	-22.5262	27.8319	0	1.60465	1.86	895.79	0.762531	9.2	0	305.015	24.0616	28.0719	4.01027	9.2773	0	4.01027	57350.8	96.2464	0	0	0	398256	0.696897	0.217228	0.352657	48282
13037	Calhoun County	Georgia	5	57.4294	45.5	8.9	5.9	20.1	10.6	524.6	18.3	18.5	60382	14.7323	42.1	43.4	10.9756	11.3104	5.9	48.8	0.05	0	7.3	-19.0387	91.0332	0	4.13806	0.21	895.79	1	8.4	0	1499.43	16.1577	32.3154	0	22.7583	0	0	0	0	0	0	0	398256	0.724326	0.248976	0.568868	41962
13039	Camden County	Georgia	5	33.6331	32.8	6.1	3.4	16.7	9.2	223.9	11.5	20.4	38604	18.7982	29.9	35.1	7.85674	8.78059	6.4	56.4	0.09	13.4716	6.5	-16.9875	26.9433	7.69808	18.7333	1.88	121.409	0.338685	7.8	0	319.798	29.2686	76.8302	1.82929	15.3962	0	12.805	54315.3	73.1716	0	0	0	398256	0.733461	0.149381	0.249921	60594
13043	Candler County	Georgia	4	28.6391	39.5	8.2	4.7	20.5	10.4	342.6	15.2	22	43135	16.3933	40.3	39.3	12.056	7.40535	6.3	42.6	0.01	0	7.1	-4.55495	47.2769	28.3661	5.39205	0.39	895.79	0.668977	8.3	0	319.318	18.5134	27.7701	9.25669	37.8215	0	0	35175.4	231.417	0	0	0	398256	1	0.251229	0.291603	36955
13045	Carroll County	Georgia	6	29.8087	34.4	6.5	3.6	17.9	9.7	267.2	11.8	21.2	48564.9	17.9501	31.9	34	8.26193	10.9174	6.5	38.2	0.06	15.6689	6.3	-20.255	26.1149	4.35248	10.4911	-0.11	419.14	0.422714	9.2	0	311.383	51.6701	160.844	1.66678	20.0214	0	7.5005	62015.8	231.682	0	0	2.50017	398256	0.692118	0.162548	0.25107	59197
13047	Catoosa County	Georgia	5	21.2684	32.3	5.9	3	17.1	9.1	85	9.8	22.8	30464.9	19.3904	29.4	34.7	8.44253	7.10269	6.8	44.8	0.14	21.0457	7.5	-28.5688	27.0587	0	10.0064	-0.54	104.031	0.26573	9.2	0	260.129	50.3107	91.7431	1.47973	22.5489	0	10.3581	32792.2	51.7905	0	0	0	398256	0.435036	0.0897297	0.216827	58932
13049	Charlton County	Georgia	5	24.1568	41.4	8.4	4.8	20	9.9	461.7	15.4	20.2	36857.9	16.3811	39.3	38.7	8.36502	2.98686	6.3	25.5	0.47	0	7.2	-18.1759	33.7268	0	11.6275	-0.36	895.79	0.604693	7.7	0	189.437	29.8686	37.3357	0	25.2951	0	0	0	0	0	0	0	398256	0.735727	0.232378	0.373531	42743
13051	Chatham County	Georgia	5	58.6524	34.7	5.8	3.5	16	9.3	740.2	12	19.6	56898	18.6978	29.1	33.1	10.3703	11.4017	6.2	56.9	0.3	53.0594	7.4	-26.3908	29.9587	20.2131	-2.73201	1.76	4768.18	0.046965	8.5	0	448.04	102.961	366.928	2.76405	23.1007	209.377	24.8765	52790.3	502.367	0.691013	0	0	398256	0.0686999	0.144163	0.212292	57739
13053	Chattahoochee County	Georgia	5	42.1618	36.6	6.7	3.9	16.5	8.7	127.7	13.6	18.6	9079.89	17.8934	32.5	37.2	6.84438	0	6.1	95	0.27	0	3.6	-35.4919	42.729	0	-35.6076	-0.35	1386.65	0.477784	9.1	0	0	128.358	256.716	9.16842	0	0	9.16842	336490	522.6	0	0	0	398256	1.5e-05	0.180601	0.191158	45700
13055	Chattooga County	Georgia	4	18.4478	37.2	7.8	4.2	20.5	10.3	263.1	13	24	47730	17.9638	36.6	37.7	8.34526	9.68171	6.6	38.4	0.19	17.5654	5.5	-12.7324	35.1309	0	13.6691	-1.08	37.9084	0.611916	9.1	0	136.218	8.06809	8.06809	0	21.9568	0	0	0	0	0	0	0	398256	0.677945	0.211049	0.41984	37351
13057	Cherokee County	Georgia	7	29.5477	30.1	5.1	2.6	14.4	8.3	193.7	9.3	19.6	42664.9	18.8932	24.4	32.5	6.89429	7.18777	6.5	50.2	0.36	42.5236	8.4	-29.6253	19.4734	4.769	-0.885856	1.93	189.17	0.177841	9.7	1	93.2056	44.8269	96.6098	0.386439	17.0889	0	10.0474	22668.1	50.2371	0	0	0	398256	0.216991	0.069075	0.197766	84817
13059	Clarke County	Georgia	7	70.2238	36.7	6.9	4	17.3	9.7	404.2	13.5	20	37542	18.9979	29.7	36.3	10.1297	10.4417	6.2	47.1	0.51	60.4752	5.4	-21.2491	25.054	17.2786	-6.2196	-0.71	2677.88	0.0566108	8.9	2	404.786	106.755	324.162	2.3377	29.3737	0	17.1432	101710	436.372	0	0	0	398256	0.0642717	0.265253	0.234782	40363
13061	Clay County	Georgia	5	55.0907	46.1	8.8	6	22.2	12.1	528.4	18.5	21	60854.9	13.0766	43.3	44.8	11.4754	10.5857	6.1	66	0.22	0	6.6	-19.0387	69.4927	0	4.13806	1.34	0	1	8.2	0	200	35.2858	35.2858	0	0	0	0	0	0	0	0	0	398256	0.722832	0.326963	0.419118	32434
13063	Clayton County	Georgia	6	84.9854	39.4	6.5	4.6	17.2	10.4	1016.1	16.2	15.9	44362.9	13.534	38.2	39.8	12.0801	4.17442	5.6	44.2	0.18	11.031	7	-27.4218	28.4672	4.98176	-5.28164	-0.32	837.837	0.00856693	8.3	4	632.284	28.3998	87.2523	0.684332	10.6752	0	6.15898	15373.2	138.919	0	0	0	398256	0.0274063	0.166103	0.262628	49460
13065	Clinch County	Georgia	4	26.0824	41.9	9.4	5.5	23.4	11.6	462.7	16.4	24	40364.9	14.4679	43.2	41	12.1076	16.6213	6.4	40.4	0.03	0	6.1	-25.2044	45.7317	0	-4.75	0.31	318.141	0.599933	7.7	0	473.45	15.1103	45.3309	15.1103	30.4878	0	0	25536.4	377.758	0	0	0	398256	0.733705	0.297561	0.444948	38844
13067	Cobb County	Georgia	6	56.3424	30.7	5	2.9	13.7	8.4	542.9	10	16.3	54400.9	19.0045	24.5	30.6	8.64537	7.60385	6.1	59	0.37	48.742	8.4	-32.773	23.0954	10.2049	-7.07444	-0.17	1777.2	0.00234214	8	0	265.508	83.0109	254.426	0.657773	19.3357	0	18.9439	30070.6	166.811	0.263109	0.393214	0.657773	398256	0.0496139	0.0860425	0.188882	80830
13069	Coffee County	Georgia	4	29.6503	37.9	7.4	4.3	19.1	10.1	305.8	14.2	20.7	47612.9	16.2563	37.5	37.1	10.7792	9.01255	6.2	37.6	0.05	20.2783	7.5	-20.5793	35.4871	12.6739	5.80026	-0.49	666.18	0.647969	5.8	0	325.459	55.4618	120.167	2.31091	35.4871	0	9.24364	79825.8	203.36	0	0	0	398256	0.724015	0.203975	0.345838	42526
13071	Colquitt County	Georgia	4	26.0337	36.9	7.7	4.4	19.4	9.9	519.3	14.8	20.6	57788.9	16.6693	39.4	37.4	10.0421	8.33333	6.1	40.5	0.05	11.1527	6.5	-13.9808	35.6888	15.6138	7.137	0.26	285.299	0.571678	8.5	0	319.318	46.0526	133.772	4.38596	24.536	0	6.57895	76028.5	368.421	0	0	0	398256	0.729544	0.242282	0.308463	36799
13073	Columbia County	Georgia	4	36.2824	30.9	5.1	2.8	14.5	8.4	186.1	9.8	20	38605	18.6388	24.8	30.6	7.80154	7.2744	6.3	51	0.11	23.5251	8.6	-23.4994	25.4855	6.53475	3.84988	0.79	16.6299	0.170464	9.6	0	51.6275	116.773	452.417	0	17.6438	0	24.248	0	0	0	0	0	398256	0.350455	0.0656416	0.22182	82251
13075	Cook County	Georgia	6	29.2679	39	7.4	4.3	19.7	10.4	491.7	13.8	21.8	51579.9	16.1576	35.6	39.4	11.8448	7.5275	6.4	41.4	0.03	17.7033	7.6	-15.492	29.5055	0	9.58824	0.7	0.561743	0.58968	8.3	0	301.808	57.9039	63.6943	5.79039	23.6044	173.712	0	0	897.51	0	0	17.3712	398256	1	0.209843	0.312104	40943
13077	Coweta County	Georgia	5	31.5238	30.5	5.5	3	15.6	8.8	220.7	10	19.9	46761	18.9549	28.6	31.5	8.76715	7.47429	6.5	45.1	0.09	35.8928	7.7	-20.208	25.5391	0	4.26055	-0.28	94.9008	0.328158	9.2	2	231.985	49.8286	140.732	1.34672	20.7074	0	9.42704	17623.2	131.979	0	0	0	398256	0.539823	0.0877302	0.216247	79795
13079	Crawford County	Georgia	4	26.4667	36.8	7	4	19.2	9.8	208.6	12.6	21.6	19240	17.795	36.4	34.3	10.9489	6.44953	6.4	41.1	0.01	0	6.3	-26.6313	24.7117	0	4.13806	0.97	0	1	9	0	153.153	8.06192	16.1238	0	8.23723	0	0	0	0	0	0	0	398256	0.705927	0.165651	0.333077	47917
13081	Crisp County	Georgia	5	37.1439	42	8.2	5.1	20.9	11.1	732.8	15.7	21.2	45189.9	14.256	39.4	43.3	14.2262	7.59878	6.2	44.1	0.07	0	6.8	-13.2612	31.9285	13.6836	16.5552	0.36	69.3875	0.488168	8.4	0	288.197	67.0481	143.036	4.46987	31.9285	8890.58	22.3494	104023	1412.48	0	0	4.46987	398256	0.718256	0.297254	0.309776	38272
13083	Dade County	Georgia	4	16.9626	33.4	6.7	3.4	18.7	9.5	100.8	10.6	23.7	36625.9	19.8431	31.6	32.6	8.04067	7.44602	6.7	46.7	0.08	0	7.15097	-16.2202	26.9796	0	3.39216	-0.39	329.246	0.766872	8.7	0	333.242	37.2301	43.4351	0	20.2347	0	0	0	0	0	0	0	398256	0.671807	0.110684	0.255823	40384
13085	Dawson County	Georgia	5	15.4592	30.6	5.5	2.8	15.7	8.9	163	9	21.3	46918.9	20.0958	26.3	29.7	7.32984	11.4907	6.7	40.2	0.5	67.9647	8.7	-17.1831	31.9834	23.9875	10.0878	2.48	895.79	0.830791	8.4	2	97.0832	68.9444	88.0956	0	23.9875	0	19.1512	0	0	0	0	0	398256	3.75e-05	0.0953504	0.214799	72260
13087	Decatur County	Georgia	5	41.1112	40	7.1	4.5	19.1	10.4	636.6	14.6	20.3	62309	15.7619	36.9	38.7	12.3384	10.9832	6.2	49.5	0.13	15.7722	7.1	-15.4635	39.4306	15.7722	3.36316	1.04	6206.87	0.561237	8.6	0	678.612	37.873	94.6826	3.7873	31.5445	0	15.1492	52863.2	302.984	0	0	0	398256	0.734261	0.238279	0.325801	40567
13089	DeKalb County	Georgia	7	83.124	34.8	5.3	3.6	14.5	9.1	1417.8	12.3	16.4	47983.9	18.2328	26.6	32.7	10.1122	7.11184	5.9	57.2	0.52	47.204	7.9	-34.0993	29.4014	13.352	-8.6861	-0.3	376.813	0.00255437	9.1	0	644.478	125.906	628.476	1.18531	16.9935	0	43.0662	47955.4	344.661	0.526803	0.262464	1.18531	398256	0.0671841	0.143939	0.206056	65116
13091	Dodge County	Georgia	5	26.9021	40	7.4	4.3	19.1	10	451.2	13.8	20.9	62970	17.4175	35.7	37.4	9.57072	9.70638	6.4	35.8	0.01	0	7.4	-14.1408	32.163	0	-0.9	-0.08	185.483	0.727199	8.5	0	377.397	38.8255	106.77	4.85319	32.163	0	4.85319	54316.9	169.862	0	0	0	398256	0.714389	0.198982	0.383712	42211
13093	Dooly County	Georgia	5	46.553	41	7.4	4.7	18.4	9.9	469.5	15.2	18.4	37558.9	16.0898	38.4	41.8	14.7018	5.97461	6	37.8	0.01	0	5.4	-19.8094	41.3052	0	-0.333333	-0.12	26.7185	0.629425	8.6	0	155.11	7.46826	44.8096	0	16.5221	0	7.46826	0	0	0	0	0	398256	0.714625	0.225196	0.395071	48039
13095	Dougherty County	Georgia	6	69.6015	43.8	7.1	5.2	19	11.2	1100.7	16.2	19.1	57871	14.9769	37.2	38.5	14.3503	11.5967	6	49.7	0.37	34.1514	5.1	-20.845	30.6185	20.0198	-2.05106	-0.31	207.075	0.138698	8.5	0	940.764	90.9546	267.179	1.13693	27.0856	0	19.3278	87632.5	502.524	0	0	4.54773	398256	0.497834	0.273141	0.317337	40947
13097	Douglas County	Georgia	6	61.9549	36.6	5.8	3.6	16	9.6	522.1	12.5	17.9	49881.9	16.511	30.6	34.4	9.83276	4.91995	6.1	46.9	0.2	23.7362	7.5	-26.1799	29.3212	9.77374	-2.18734	-0.45	76.6119	0.151262	9.5	0	306.026	42.3662	98.399	1.36665	19.5475	0	12.2999	43989.8	203.631	0	0	0.683326	398256	1.17e-05	0.114681	0.237781	67651
13099	Early County	Georgia	5	46.9828	42.4	7.8	5.1	20.5	11.2	253	15.9	21	79860	15.288	38.8	42.5	16.1948	14.7203	6.2	49.4	0.05	0	7.2	-14.7194	39.801	0	1.56863	0.16	4489.12	0.695879	8.5	0	776.915	58.8813	58.8813	9.81354	39.801	0	19.6271	66270.9	1491.66	0	0	0	398256	0.727488	0.313831	0.369362	34811
13101	Echols County	Georgia	4	11.5892	34.7	7.4	3.9	18.2	9.1	369.29	13.9	20.6	19236	16.5821	38.2	36.3	10.2159	0	6.2	31.1	0.01	0	5.9	-19.0387	50.7099	0	4.13806	0.73	895.79	1	7.7	0	86.2706	0	0	0	0	0	0	0	0	0	0	0	398256	0.736809	0.235041	0.40188	44454
13103	Effingham County	Georgia	6	24.4536	32.2	5.7	3.1	16.4	8.9	149.7	10.2	20.6	39922	20.5402	28	31.2	8.65111	6.22123	6.6	38.9	0.13	9.73994	8.3	-18.6363	21.1032	0	-5.3009	-0.1	1365.26	0.675769	8.4	0	118.398	21.7743	38.8827	1.55531	19.4799	143.088	1.55531	27390.5	202.19	0	0	1.55531	398256	0.711353	0.0735366	0.211844	67050
13105	Elbert County	Georgia	4	31.3924	38.5	7.4	4.3	19.6	10.3	227.1	13.6	21.5	56699	16.5422	37.4	37	10.1562	11.9829	6.4	42.5	0.27	21.1674	6.7	-16.8131	26.4592	0	13.6975	-0.34	324.62	0.694772	8.6	0	358.812	46.8897	52.0996	5.20996	37.0429	0	0	42450.8	182.349	0	0	0	398256	0.683714	0.245277	0.325804	39323
13107	Emanuel County	Georgia	5	30.3547	39.4	7.5	4.5	19.7	10.3	340.7	14.1	21.1	41945.9	16.3151	35.7	39	9.81625	7.06527	6.3	40.6	0.05	23.0798	6.1	-13.0781	32.3117	13.8479	14.8462	-0.16	0.733633	0.688403	8.5	0	371.158	44.1579	61.8211	4.41579	36.9276	0	0	21381.3	401.837	0	0	0	398256	0.707883	0.239891	0.32752	38423
13109	Evans County	Georgia	5	31.1749	39.3	7.9	4.6	20	10.4	494.2	14.9	21.6	43373	15.1598	40.2	38.7	11.4053	10.3248	6.2	41	0.03	0	7.7	-22.3233	49.3097	29.5858	-0.641304	0.28	575.339	0.62307	8.2	0	160.334	46.9307	75.0892	9.38615	39.4477	0	9.38615	35169.9	93.8615	0	0	0	398256	0.714637	0.235306	0.270709	46392
13111	Fannin County	Georgia	5	17.3131	31.7	6.3	3.2	17.7	9.2	160.8	10.1	22.7	63069	19.5788	31.2	29.6	8.13464	14.1286	6.7	42.5	0.35	62.8387	7.9	-13.3342	23.5645	0	19.6855	2.78	0.00355315	1	7.7	0	124.329	49.6411	99.2821	3.81854	27.4919	0	11.4556	50129.8	190.927	0	0	0	398256	0.671662	0.106197	0.311234	46028
13113	Fayette County	Georgia	4	45.9281	31.2	4.8	2.7	13.5	8.3	242.2	9.4	17.9	66000	18.6435	23	31.1	9.02956	13.1969	6.2	62.9	0.23	77.3725	8.9	-26.8875	35.5736	11.5614	0.420398	-0.24	18.8004	0.17905	9.3	2	73.4964	122.355	342.594	0.873965	24.0122	0	24.471	33831.2	193.146	0	0	0	398256	1.46e-05	0.0465747	0.232646	93777
13115	Floyd County	Georgia	5	28.8321	34.5	6.8	3.7	17.9	9.4	294.6	11.9	21.7	63235	16.7255	32.4	33.1	9.0659	9.54334	6.5	42.9	0.26	25.6775	6.4	-23.3525	34.2367	13.9087	7.44814	0.33	4411.47	0.367069	9.6	0	338.344	149.242	348.23	2.0305	23.5377	0	14.2135	126436	565.494	0	0	4.061	398256	0.681349	0.185509	0.270037	50657
13117	Forsyth County	Georgia	5	32.6383	26.9	4.6	2.3	12.6	7.5	85.5	8.6	16.8	42151.9	20.4605	22.4	26.5	6.83859	6.10026	6.3	53.6	0.26	43.2678	8.7	-33.1352	22.9065	10.6049	-3.00868	0.99	395.515	0.105321	9.5	2	55.3201	43.3978	94.165	0.409413	19.5129	0	11.0542	25318.5	130.603	0	0	0	398256	0.681926	0.0523074	0.179746	112834
13119	Franklin County	Georgia	4	14.798	34.9	7	3.7	19.2	9.7	246.4	11.7	22.4	70041.9	17.8544	33.2	34.1	8.33757	14.9899	6.6	36.4	0.09	0	7.15097	-20.6607	26.7666	17.8444	2.7116	-0.5	128.767	0.901639	8.5	0	145.435	25.697	64.2426	4.28284	35.6888	0	8.56568	91233	175.596	0	0	12.8485	398256	0.679526	0.209761	0.296442	47821
13121	Fulton County	Georgia	8	72.646	32	5.3	3.3	14.1	8.5	1745.2	11	17.3	65800	17.1809	23.8	29.4	10.8596	9.31446	6	57.1	0.57	86.296	7.8	-38.3635	28.9617	11.781	-12.6179	-0.24	740.929	0.00947827	9.2	4	763.189	129.049	533.49	1.22188	21.4022	49.627	35.4344	54895.6	392.598	0.563943	0.0928159	1.0339	398256	0.0895691	0.133679	0.213762	72741
13123	Gilmer County	Georgia	5	17.7428	32.1	6.7	3.4	17.6	9.2	201.9	11.3	21.1	44875	18.0909	30	32.3	6.69145	7.01329	6.5	41.3	0.34	13.0043	7.1	-13.9411	26.0086	0	9.67863	2.33	0	0.90262	8.2	0	270.854	57.3815	82.8844	0	19.5065	0	12.7514	0	0	0	0	0	398256	0.674457	0.152053	0.293299	57376
13125	Glascock County	Georgia	4	9.89783	35.5	7	3.8	19.8	10	234.9	11.7	23.4	47404	18.1249	33.7	34.9	7.17949	10.0976	6.6	33.4	0.01	0	5.3	-19.0387	68.8231	0	4.13806	-0.78	895.79	1	8.8	1	90.7606	33.6587	67.3174	0	0	0	0	0	0	0	0	0	398256	0.697826	0.180661	0.329928	46500
13127	Glynn County	Georgia	5	37.8216	33.6	6.1	3.5	16.8	9.5	478.9	11.4	20	54897	17.1861	31.8	32.2	12.2506	11.9589	6.5	52	0.26	47.9289	6.9	-23.005	27.5591	27.5591	7.67857	2.06	3030.31	0.222099	6.4	0	479.357	52.7599	267.317	2.34489	21.568	585.049	18.7591	63517.1	742.156	0	0	0	398256	0.72887	0.170651	0.2366	56952
13129	Gordon County	Georgia	5	18.2416	33.9	6.9	3.6	18.4	9.3	142.3	12.4	21.6	58759	16.925	34.9	37.4	8.26158	10.1789	6.4	38	0.1	10.5278	6.8	-19.745	28.0741	12.2824	10.8963	-0.52	82.3269	0.521277	9.4	0	273.877	43.131	103.514	1.72524	21.0556	0	5.17572	55174.9	143.195	0	0	1.72524	398256	0.677482	0.158619	0.26665	48662
13131	Grady County	Georgia	4	33.8003	37.6	7.2	4.2	18.9	10.1	321.5	13.9	20.5	55644	16.0498	35.7	39.2	9.22492	8.52515	6.3	44.4	0.02	28.7168	7.5	-21.7132	28.7168	12.3072	0.395753	0.16	69.0756	0.637918	8.7	0	193.569	60.8939	77.1323	4.05959	20.512	0	0	50509.5	158.324	0	0	4.05959	398256	0.734316	0.182885	0.270349	48047
13133	Greene County	Georgia	4	36.3475	37.1	6.7	3.9	17.4	9.7	177.1	12.8	19.5	50618.9	17.1535	33.2	36.5	11.2676	12.5518	6.3	55.2	0.16	28.3431	7.3	-19.3419	34.0117	17.0058	7.09011	2.34	846.778	0.865677	9.2	1	252.283	70.9452	125.518	5.45732	39.6803	0	21.8293	102750	136.433	0	0	16.372	398256	0.692282	0.161952	0.315877	57880
13135	Gwinnett County	Georgia	6	58.4314	32.6	5.3	3	14.1	7.8	412.9	11.8	16.5	45536	18.141	29.4	32	8.77011	7.0494	5.7	55.7	0.26	42.7442	8.3	-28.4504	20.8827	4.35055	-7.04218	-0.35	246.14	0.004874	10.1	0	221.312	72.3097	184.887	0.427236	18.2723	61.6288	17.8371	22359.9	108.518	0	0.106087	0	398256	0.0103876	0.105232	0.222244	72787
13137	Habersham County	Georgia	4	17.4383	33.1	6.4	3.4	17.6	9.2	162.1	11.1	21.8	62794	18.9031	34	32.4	7.41054	10.8101	6.4	40.5	0.23	23.2509	7.5	-17.2315	34.8764	0	5.03201	1.22	205.112	0.643503	7.9	1	181.453	48.5351	83.8334	2.20614	39.5266	0	6.61843	33376.7	302.241	0	0	0	398256	0.67543	0.135809	0.307458	54147
13139	Hall County	Georgia	4	27.6515	31.8	6.2	3.2	15.8	8.4	183.1	11.9	18.3	76100	16.9633	31.9	33.8	6.92739	7.33708	6.1	45.7	0.43	35.0812	8	-15.2469	28.065	10.0232	0.610422	0.96	861.943	0.224933	7.9	2	315.913	63.0989	202.993	0.489139	24.0557	187.34	14.6742	75828.7	433.866	0	0	0.489139	398256	0.129269	0.139769	0.226811	63651
13141	Hancock County	Georgia	5	71.6687	45.8	8.1	5.7	19.5	10.9	459.6	17.6	17.8	35220.9	14.6269	42.1	42.9	17.7156	0	5.8	48.8	0.03	0	5.3	-19.2911	65.606	0	0.571429	1.52	895.79	0.797948	8.9	1	334.129	11.8245	23.649	0	16.4015	0	0	0	0	0	0	0	398256	0.695917	0.245859	0.609033	32914
13143	Haralson County	Georgia	4	12.5772	34.3	6.6	3.5	19	9.7	134.6	10.8	24.7	48843	18.4817	32.7	34	8.9964	8.05585	6.7	33.7	0	10.2743	7.3	-15.4456	37.6725	0	5.58564	-0.39	9.451	0.77521	9	0	639.874	40.2793	43.6359	3.35661	30.823	0	6.71321	85868.7	77.2019	0	0	10.0698	398256	0.266316	0.126306	0.249584	52021
13145	Harris County	Georgia	5	27.2973	31	5.3	2.9	15.1	8.6	149.5	9.7	19.6	35142	20.6453	25.5	32.4	8.20821	9.36542	6.5	48.9	0.11	32.277	9	-17.9834	23.4742	0	9.64706	0.18	1001.58	0.966858	9.1	0	123.704	39.7321	107.844	0	5.86854	0	14.19	0	0	0	0	0	398256	0.705583	0.0575998	0.231446	79860
13147	Hart County	Georgia	4	24.8055	36.4	7	3.9	19.1	9.9	167.8	12.4	22.4	73046	17.9616	33.4	34.7	9.60384	11.8298	6.5	38.6	0.32	23.9655	7.15097	-11.2049	23.9655	0	9.67155	0.62	0.170385	0.768356	8.5	0	347.006	34.3446	41.9767	0	23.9655	0	0	0	0	0	0	0	398256	1	0.135565	0.287111	45874
13149	Heard County	Georgia	5	15.2847	34.4	6.8	3.7	19.3	9.7	148.6	11.4	23.3	48706.9	18.44	33.4	34.7	8.90052	5.03229	6.6	28.7	0.1	0	7.8	-9.95863	43.2339	0	7.14286	0.22	654.075	1	8.9	0	195.763	16.7743	33.5486	0	8.64678	0	8.38715	0	0	0	0	0	398256	0.696751	0.19706	0.299973	50583
13151	Henry County	Georgia	4	59.6992	35.3	5.4	3.4	15.5	9.2	510.4	12.2	18	33911	15.754	29.4	36.4	10.7118	6.01123	6	44.9	0.11	28.8891	8.1	-27.1973	28.0137	3.93942	-1.15881	-0.53	23.6714	0.134413	9.6	3	175.804	50.3067	142.82	0.426328	17.9462	0	14.9215	38500.4	109.993	0	0	0.852657	398256	0.694163	0.0912282	0.226544	71110
13153	Houston County	Georgia	4	43.0777	35.1	5.7	3.4	16.2	9.5	339.4	12.1	19.6	52774	17.5895	31	34.9	8.95928	7.2848	6.2	50.9	0.09	18.2969	7.5	-24.9876	27.4454	15.6831	-1.98139	-0.04	1779.91	0.0973168	9.2	0	361.577	61.4457	136.194	1.26692	21.5643	0	8.23499	48336.8	174.835	0	0	0	398256	0.475622	0.115558	0.23571	65870
13155	Irwin County	Georgia	4	24.1843	39.1	7.6	4.4	19.5	10	946.5	13.8	21.6	44956.9	16.9521	36.3	37.2	13.5095	6.37213	6.4	37	0	0	7.3	-17.3881	32.4886	0	7.52941	0.23	895.79	0.700719	8.2	0	258.301	31.8607	31.8607	10.6202	21.6591	0	21.2404	12138.9	679.694	0	0	0	398256	0.723202	0.221248	0.363164	41484
13157	Jackson County	Georgia	5	20.2867	32.4	6	3.2	16.7	9	162.7	10.5	21.3	37456	19.5187	28.7	32.2	7.32235	7.81068	6.4	42.7	0.06	14.3798	7.8	-17.6062	27.3216	5.75192	8.48784	-1.2	767.483	0.605423	9.1	0	222.392	65.7741	165.806	2.74059	15.8178	0	9.59206	53431.9	420.68	0	0	0	398256	0.509075	0.0934831	0.221214	68307
13159	Jasper County	Georgia	5	23.0377	36.3	7	4	19.1	10	189.1	12.5	22.1	36006.9	17.8798	33.3	35.1	9.52869	6.32956	6.5	35.2	0.34	28.9184	8.2	-16.9146	50.6073	0	6.90196	1.46	0	0.8209	9.3	1	411.59	42.1971	84.3941	7.03284	21.6888	168.788	0	25669.9	471.201	0	0	0	398256	0.696443	0.153268	0.273056	52409
13161	Jeff Davis County	Georgia	4	17.8132	38.4	8.3	4.6	21	10.3	265.3	14.7	23.1	56975	15.915	39.2	39.2	10.1813	7.93913	6.4	31.2	0.12	0	5.8	-10.852	33.3533	0	2.64706	-0.6	0.00730475	0.691122	8.1	0	347.838	19.8478	33.0797	6.61594	26.6827	0	0	54627.9	165.399	0	0	13.2319	398256	0.720069	0.204389	0.367033	36987
13163	Jefferson County	Georgia	4	53.1405	42.7	7.6	5.1	20.2	11.1	400.1	16	19.9	65551.9	14.8103	40.2	42.2	11.5108	11.7172	6.1	54.5	0	20.0669	7.8	-18.429	46.8227	20.0669	7.45098	-0.46	271.055	0.825569	9	0	508.227	32.5478	65.0957	6.50957	46.8227	0	0	25582.6	240.854	0	0	0	398256	1	0.211237	0.330197	37009
13165	Jenkins County	Georgia	4	36.6425	42.5	8.6	5.3	20.9	10.6	400.8	16.7	21	63176.9	14.8482	42.5	42.9	12.8983	10.3734	6.2	38.3	0.02	0	7.3	-17.4152	36.6614	0	-1.19048	-0.22	895.79	0.668799	8.3	0	319.318	34.5781	34.5781	11.526	12.2205	0	0	40225.9	288.151	0	0	0	398256	0.704704	0.34535	0.357788	25712
13167	Johnson County	Georgia	5	29.8049	39.4	7.9	4.6	19.6	9.9	226.2	14.2	20.6	44358.9	17.2879	38.5	38.6	9.67742	15.5553	6.2	35.7	0	0	6.7	-15.5172	33.9405	0	6.88235	-0.01	895.79	0.794175	8.6	0	373.652	51.8511	51.8511	0	11.3135	0	0	0	0	0	0	0	398256	0.706135	0.22989	0.346939	42421
13169	Jones County	Georgia	4	32.6607	35.5	6.3	3.7	17.7	9.7	106.7	11.7	21.5	37252.9	17.8367	31.6	35.5	8.35165	6.96015	6.4	44.3	0.08	28.2237	7.3	-25.0499	24.6957	0	4.26415	0.98	895.79	0.684292	9.2	0	98.9225	20.8805	38.2808	0	14.1118	0	6.96015	0	0	0	0	0	398256	0.701045	0.116317	0.264001	63046
13171	Lamar County	Georgia	5	28.9302	37	6.5	3.8	18.1	9.9	268.5	12	21.3	61833	17.582	32.1	35.7	12.3596	7.86287	6.4	35.1	0.02	0	7.1	-15.8848	34.7745	0	6.2549	-0.57	234.58	0.629516	9.1	1	495.523	31.4515	52.4191	0	17.3873	0	5.24191	0	0	0	0	0	398256	0.290105	0.15069	0.343056	50088
13173	Lanier County	Georgia	4	28.4955	38.1	7.4	4.2	19.3	9.9	224.4	13.3	21.7	37706	17.0879	35.9	37.1	8.81643	6.71592	6.4	27.4	0.1	0	7.7	-20.8827	39.1275	0	-3.41176	0.94	895.79	0.71711	7.9	0	383.38	0	19.1883	9.59417	9.78186	0	0	70095	239.854	0	0	0	398256	0.731834	0.286022	0.37724	32158
13175	Laurens County	Georgia	5	35.5185	40.4	7.1	4.4	19.9	10.4	507.6	13.8	21.7	59302.9	14.3692	37.2	40.4	10.8711	11.1471	6.2	47.1	0.11	12.9497	6.6	-17.54	34.5326	28.0578	0.903969	0.01	4813.85	0.568888	8.7	0	358.92	88.3355	258.697	4.20645	25.8995	0	14.7226	128945	727.716	0	0	0	398256	0.709848	0.262772	0.343513	39476
13177	Lee County	Georgia	5	27.2706	33.9	5.7	3.2	16.3	9	238.3	10.6	20.7	35157.9	19.4218	28.1	33.1	9.2559	6.0016	6.4	46.8	0.02	0	8.1	-19.3867	28.1086	0	0.648148	0.22	0	0.377482	8.6	0	174.701	70.0187	143.372	0	14.0543	0	6.66844	0	0	0	0	0	398256	0.720471	0.120832	0.256176	68338
13179	Liberty County	Georgia	6	61.2418	39.4	6.5	4.1	17.1	9.9	501.8	14.4	18.5	27148	16.6451	34.6	37.4	9.12049	7.32481	6	66.1	0.01	21.7417	6.6	-20.9775	23.4141	13.3795	-1.43534	1.46	2112.23	0.258464	8.3	0	478.33	30.927	84.6423	3.25547	15.0519	0	1.62774	33339.3	100.92	0	0	0	398256	0.719746	0.14592	0.235474	50411
13181	Lincoln County	Georgia	4	30.8602	37.3	6.9	4	18.8	10.1	244.5	12.8	21.8	43897	17.0988	34.5	38.2	8.72727	15.1496	6.4	46.6	0.59	63.9223	7.9	-16.3852	38.3534	0	4.13806	1.13	895.79	1	8.7	0	417.646	25.2493	37.874	0	25.5689	0	0	0	0	0	0	0	398256	0.688862	0.200844	0.321693	42036
13183	Long County	Georgia	4	35.9441	37.1	6.9	4	18.1	9.8	110.7	13.4	20.8	21827	17.7103	34.7	37	9.21717	3.57892	6.2	21.7	0.17	0	8	-16.5352	26.3936	0	4.13806	-0.04	895.79	0.812055	8.2	0	95.4761	0	0	0	5.27872	0	0	0	0	0	0	0	398256	0.720885	0.207876	0.331842	52099
13185	Lowndes County	Georgia	5	43.3977	37	6.8	4.1	18.2	10.3	662.5	13.5	19.8	52794	17.208	32.7	36.5	10.6296	9.62472	6.3	40.4	0.29	37.4906	7	-21.6762	27.6717	17.8527	3.97628	0.27	4782.7	0.272307	6.9	0	279.974	57.9187	185.68	1.70349	21.4232	0	8.51745	33709.5	260.634	0	0	0	398256	0.284262	0.226542	0.296307	46113
13187	Lumpkin County	Georgia	4	20.1275	32.7	6.5	3.3	17.8	9.2	89.7	10.4	22.7	24775	18.9692	30.5	32.4	6.74334	4.76049	6.7	34.8	0.34	19.0307	8.3	-17.2254	15.8589	0	13.6018	1.28	0.0131916	0.877679	8	2	41.4191	32.7284	68.432	0	19.0307	0	5.95061	0	0	0	0	0	398256	0.676375	0.1407	0.201728	52872
13189	McDuffie County	Georgia	4	39.8661	39	7.3	4.5	19.9	10.6	264.1	14	21	62373	16.5119	36.1	38.2	12.2078	10.792	6.3	45.4	0.05	33.0891	7.8	-17.5531	28.3621	18.9081	-17.5785	1.96	0.00514288	0.607469	9.2	0	154.109	51.6141	79.7673	4.69219	18.9081	0	4.69219	87973.9	103.228	0	0	0	398256	0.693769	0.189553	0.290015	47327
13191	McIntosh County	Georgia	4	39.0084	37.1	6.5	3.9	18	9.9	412.2	12.5	21.1	30376.9	17.1338	33.4	36.5	12.0936	4.86855	6.4	41.7	0.48	0	7.5	-13.7786	21.395	21.395	6.11765	2	895.79	0.799892	7.7	0	138.414	0	6.95507	0	21.395	0	0	0	0	0	0	0	398256	0.724813	0.149551	0.2765	56262
13193	Macon County	Georgia	6	61.2827	44.9	8.2	5.5	19.8	10.8	570.3	17.4	19.3	37775	15.0046	41.5	42.3	13.7017	10.0409	5.9	43.6	0.03	0	7.9	-20.6313	54.5752	36.3835	-0.5	-0.54	3060.83	0.608051	8.8	0	310.559	7.7238	15.4476	7.7238	18.1917	0	0	48605.9	378.466	0	0	0	398256	0.711494	0.286338	0.477576	31910
13195	Madison County	Georgia	4	22.8359	35.6	6.7	3.6	18.4	9.6	153	11.4	22.5	43866	18.5429	32.4	35.8	8.59951	8.70147	6.5	43.7	0.02	13.6235	7.8	-15.8028	23.8411	0	13.6175	-1.05	0	0.919382	8.9	0	191.184	16.7336	16.7336	0	20.4353	0	10.0402	0	0	0	0	0	398256	0.683517	0.199312	0.24424	51142
13197	Marion County	Georgia	4	36.1755	37.4	7.2	4.3	18.9	10	205.3	13.9	21	34133.9	16.7947	35.7	36.7	8.23529	4.78526	6.2	41.7	0	0	8.5	-18.8773	24.0125	0	0.933333	-0.86	895.79	1	8.7	0	57.1037	0	35.8895	0	12.0062	0	0	0	0	0	0	0	398256	0.711559	0.141914	0.342447	52450
13199	Meriwether County	Georgia	4	39.4134	38.9	7.4	4.6	20	10.6	333.4	14.3	21.6	45385	16.5229	37.5	39.3	11.577	10.3935	6.3	42	0.06	0	7.5	-20.2113	43.0149	19.1177	7.11972	-0.59	0.0129005	0.826755	9	1	321.279	33.0703	51.9677	14.173	28.6766	0	0	8073.89	888.175	0	0	0	398256	0.700784	0.209243	0.339963	40769
13201	Miller County	Georgia	4	26.4198	37.7	7.1	4.2	19.3	10.3	446	13	22	38367	16.9366	34.9	37.9	10.6904	12.242	6.4	54.9	0.11	54.0151	8	-21.971	54.0151	0	4.13806	-1.12	895.79	1	8.4	0	188.211	34.9773	34.9773	17.4886	18.005	3427.77	0	84207.8	3777.54	0	0	17.4886	398256	0.729917	0.202917	0.295537	49771
13205	Mitchell County	Georgia	4	44.5721	41.9	7.8	5	19.9	10.7	543.1	15.6	20.4	52234	15.1939	40.5	43.2	11.7374	10.9775	6.1	48.2	0	0	7.1	-20.5262	50.7949	20.318	-1.02564	-0.45	34.7174	0.602045	8.6	0	262.403	41.1654	59.4612	4.57394	40.636	594.612	9.14788	60110.7	827.883	0	0	4.57394	398256	0.728974	0.263473	0.407029	39404
13207	Monroe County	Georgia	4	28.117	33.8	6	3.4	16.8	9.3	216.4	10.8	20.3	36731.9	17.8984	29.1	31.7	11.2394	10.5156	6.4	42.5	0.09	19.0389	8.3	-19.6837	26.6545	0	21.6275	1.13	1449.65	0.807937	9.3	0	178.279	58.0173	112.408	3.62608	15.2311	0	10.8782	7117.99	90.652	0	0	0	398256	0.701206	0.155129	0.286542	60491
13209	Montgomery County	Georgia	4	24.6848	37.4	7	4.1	18.5	9.7	219.6	12.9	21.4	40206	17.2418	34.5	36.9	10.306	6.54165	6.4	36.2	0.01	0	7.4	-9.99278	48.432	0	4.375	0.07	895.79	0.988778	8.3	0	319.318	0	10.9027	0	12.108	0	0	0	0	0	0	0	398256	0.714372	0.165032	0.372569	45230
13211	Morgan County	Georgia	4	28.6581	34.5	5.6	3.2	16.5	9.2	217.3	10.4	21	52686	19.517	29	33.3	7.53664	9.85682	6.5	45.8	0.07	70.0318	7.7	-19.7311	21.5482	0	3.01961	0.37	100.25	0.746654	9.3	1	176.139	41.5024	72.6292	5.1878	26.9353	0	0	11169.3	129.695	0	0	0	398256	0.692091	0.0768195	0.215757	68669
13213	Murray County	Georgia	4	14.9587	34.3	7.1	3.6	19.2	9.5	107.9	12.2	22.9	34410	16.8985	35.1	36.5	9.01823	4.23982	6.5	37.5	0.28	7.65267	7.4	-19.5742	30.6107	0	16.1977	1.16	0	0.702485	8.8	0	447.68	17.4581	29.9282	2.49401	22.958	0	2.49401	49374	29.9282	0	0	0	398256	0.672862	0.160323	0.251552	51133
13215	Muscogee County	Georgia	4	61.4939	39	6.3	4.1	17.3	9.8	710.3	13.7	19.3	62073	16.3926	33.3	37.8	11.8147	10.4715	6	45.3	0.45	36.1024	6.7	-23.9851	32.9169	24.4222	2.01861	0.08	484.238	0.0256016	8.4	0	566.921	117.485	305.462	2.55403	24.9531	0	15.3242	82719.4	596.622	1.02161	0	0	398256	0.0865419	0.200432	0.282552	47418
13217	Newton County	Georgia	4	54.931	37.3	6.2	3.9	17.2	10	444.9	13.1	19.4	34799	17.4321	34	37.3	9.70149	6.71177	6.2	42.7	0.04	18.4959	7.1	-23.5679	24.0447	7.39836	-0.146125	1.45	201.701	0.317354	9.5	2	396.491	26.8471	58.1687	0.894903	13.8719	0	7.15922	39417.8	92.175	0	0.882651	0.894903	398256	0.692642	0.149558	0.255735	59178
13219	Oconee County	Georgia	4	32.4301	28.8	4.7	2.4	13.4	8	73.8	8.4	19.2	51006	20.2001	21.8	28	5.56258	10.6753	6.7	57.6	0.05	53.9735	9	-22.402	30.842	0	-11.5747	-1.04	8.07524	0.494145	9.2	1	114.123	129.096	431.976	0	23.1315	0	27.3088	0	0	0	0	0	398256	0.68817	0.0618382	0.193798	95064
13221	Oglethorpe County	Georgia	4	29.9594	35.1	6.7	3.8	18.4	9.7	174.8	11.9	22	22465	17.7603	33.8	36	7.50782	4.58746	6.4	42.7	0.02	0	8.2	-17.8207	26.8366	0	-2.94737	-1.15	0.3649	0.990592	8.9	0	357.678	0	6.55351	0	6.70916	0	0	0	0	0	0	0	398256	0.687469	0.122778	0.210278	52816
13223	Paulding County	Georgia	4	34.7883	33.7	5.6	3.1	16.3	8.8	174.7	10.6	20.1	26397	18.457	29.4	33.9	8.06342	4.0909	6.5	37.7	0.15	17.1433	7.8	-25.6849	20.8169	3.67357	-5.71712	0.44	17.6848	0.206848	9.6	1	143.322	16.6008	30.83	0.592884	14.082	128.063	1.77865	42750.5	174.308	0	0	0.592884	398256	2.81e-05	0.0693447	0.235009	74154
13225	Peach County	Georgia	5	47.1901	38.5	6.7	4.2	17.9	9.9	546.6	13.8	20.2	47564.9	16.5128	35.2	37.3	10.3867	5.08241	6.2	45.8	0.04	19.428	6.9	-21.6965	27.1993	23.3136	11.6092	-0.64	0.198281	0.389864	9	0	514.943	25.412	29.0423	3.63029	19.428	0	0	82865	90.7573	0	0	0	398256	0.708208	0.208735	0.354164	50267
13227	Pickens County	Georgia	6	16.4057	30.3	6	3.1	17.5	9.2	121.8	9.6	23.4	24906	20.4831	27.8	30.7	8.42207	8.59133	6.7	42	0.08	22.0556	7.8	-11.8412	18.9048	12.6032	-2.13575	1.56	0.226353	0.756208	8.7	0	226.127	42.9566	104.323	3.06833	31.508	0	3.06833	106566	159.553	0	0	3.06833	398256	0.678112	0.116769	0.252857	68365
13229	Pierce County	Georgia	4	12.1574	36.2	7.3	3.9	19.6	9.8	173.2	12.3	23	59216.9	17.3725	34.5	37.2	9.40767	9.24737	6.7	33.7	0.03	20.8518	7.5	-15.9334	26.0647	0	6.13462	-0.63	6176.41	0.781868	8	0	324.82	25.6871	46.2368	0	26.0647	0	0	0	0	0	0	0	398256	0.726937	0.184643	0.301204	48969
13231	Pike County	Georgia	4	14.0392	32.5	5.7	3.1	17.2	9.1	74.3	9.9	21.9	39672	20.1497	28.3	32.2	9.77778	10.5474	6.6	32.9	0.01	0	8.9	-16.1154	33.0142	0	7.80392	-0.63	0.0319045	0.991496	9.1	1	93.2625	21.0948	31.6422	0	16.5071	0	0	0	0	0	0	0	398256	0.699986	0.0924948	0.297867	68138
13233	Polk County	Georgia	5	21.0242	35.2	7	3.9	18.6	9.6	215.9	12.7	22.4	61414.9	17.5234	35.6	34.9	8.9983	10.7948	6.4	39.3	0.07	21.4429	6.7	-20.1023	28.5905	0	8.10839	0.21	478.446	0.50964	9.3	0	568.975	28.1604	37.5472	2.3467	23.8254	0	0	64283.2	58.6675	0	0	2.3467	398256	0.68554	0.182574	0.256138	46846
13235	Pulaski County	Georgia	5	29.9828	37.3	6.7	4.1	19.2	10.7	244.5	12.9	21.5	40757.9	16.083	34.1	36	10.1839	8.08117	6.4	37.5	0.09	31.2207	7.5	-18.4964	31.2207	41.6276	4.40751	0.28	895.79	0.629975	8.4	0	632.251	62.8536	107.749	8.97908	41.6276	0	26.9372	120041	511.807	0	0	0	398256	0.713457	0.20408	0.472	42213
13237	Putnam County	Georgia	5	29.0848	35.5	6.5	3.7	17.3	9.5	159.6	11.9	20.1	33669.9	17.1156	32.6	34.4	8.78016	9.9462	6.4	43.7	0.33	50.9708	7.4	-18.6825	18.5348	18.5348	10.0784	2.34	0	0.850047	9.3	1	422.473	40.689	67.815	4.521	27.8022	0	4.521	38726.9	113.025	0	0	0	398256	0.69636	0.187294	0.348596	52910
13239	Quitman County	Georgia	5	44.9367	42	7.7	5.1	20.7	11.5	556.3	15.3	21.3	53401.9	14.9894	40.2	39.4	12.9496	0	6.3	33.4	0.15	0	7.8	-19.0387	87.3362	0	4.13806	1.05	895.79	0.767465	8.4	0	152.075	0	0	0	0	0	0	0	0	0	0	0	398256	0.719116	0.143231	0.445636	34394
13241	Rabun County	Georgia	4	20.7358	33.1	6.9	3.5	18.2	9.4	130.1	11.3	22.5	82858	17.9275	32.5	35	7.1949	14.5883	6.6	46.5	0.87	84.6689	7.7	-13.5109	30.2389	24.1911	18.7585	3.11	895.79	0.868107	6.9	0	125.968	70.0239	110.871	5.83533	30.2389	0	0	41238.3	93.3652	0	0	5.83533	398256	0.671379	0.198609	0.330194	44871
13243	Randolph County	Georgia	5	54.3591	45.9	8.6	6	22	12.1	699.5	18.3	20.9	54333	13.6424	42.5	44.2	13.3333	11.8029	6	47.1	0	0	5.4	-23.2537	60.3409	0	4.13806	-0.49	75.4282	0.549723	8.3	0	253.485	29.5072	14.7536	14.7536	45.2557	0	0	80584.2	368.84	0	0	0	398256	0.720731	0.297179	0.309041	29400
13245	Richmond County	Georgia	7	67.9461	40.6	6.8	4.6	18	10.4	893.5	15	19	57540.9	17.9678	36.2	39	11.9277	10.2213	6.2	49.9	0.23	25.4723	5.7	-21.5658	37.4287	9.35716	4.16501	0.02	17981.8	0.0827744	9.8	1	428.738	143.691	653.275	3.95027	20.2739	0	39.5027	141649	1092.74	0.493783	0	5.43162	398256	0.111808	0.231954	0.293389	43882
13247	Rockdale County	Georgia	5	69.919	39	5.9	3.9	16	9.6	552.6	13.4	17.3	40968	15.811	31.3	38.4	10.8296	7.37106	6	51.3	0.18	33.6504	7.7	-27.6717	28.042	11.2168	5.29625	0.14	1674.01	0.147331	9.5	2	300.478	74.8108	141.92	1.10016	21.3119	0	13.2019	56680.2	173.825	1.10016	0	1.10016	398256	1.27e-05	0.121893	0.252962	62505
13249	Schley County	Georgia	5	20.3077	35.3	6.6	3.8	18.5	9.8	136.3	12.2	22	45729	17.628	32.8	34.7	9.09091	9.51113	6.4	35.4	0.01	0	8.1	-35.0909	38.3509	0	4.13806	-1.42	209.226	1	8.6	0	155.084	19.0223	19.0223	0	19.1755	0	0	0	0	0	0	0	398256	0.713	0.147267	0.307422	49105
13251	Screven County	Georgia	4	40.1479	39.4	7.2	4.4	19.1	10.4	368.6	13.9	20.9	57932	16.7465	36.1	38.5	12.087	12.8884	6.3	48.7	0.04	0	6.9	-20.3725	36.9795	22.1877	8	-0.02	966.001	0.793738	8.3	0	341.753	14.3205	21.4807	7.16025	22.1877	0	0	20979.5	179.006	0	0	0	398256	0.705358	0.204201	0.358974	39852
13253	Seminole County	Georgia	4	32.2863	37.6	7	4.2	18.9	10.2	317.7	13.3	20.9	67694	16.3316	34.8	37.1	13.7628	12.3609	6.4	46	0.15	0	6.9	-13.5604	24.6731	0	-0.862745	0.87	895.79	0.745257	8.2	0	260.623	123.609	173.053	12.3609	49.3462	0	24.7219	62373.3	1730.53	0	0	0	398256	0.733344	0.263755	0.444024	35286
13255	Spalding County	Georgia	4	39.1287	37.2	6.8	4.1	18.8	10	391.9	13	20.8	73067.9	16.6808	35.7	39	13.3975	9.59477	6.3	40.9	0.15	20.0713	6.8	-18.525	32.4229	21.6153	-0.163892	-0.33	66.6841	0.407962	9.3	4	584.594	47.9739	106.442	1.49918	20.0713	0	10.4943	76582.8	239.869	0	0	0	398256	0.697305	0.175207	0.288741	48970
13257	Stephens County	Georgia	4	20.0673	33.5	6.3	3.4	17.9	9.5	246.8	11	22.6	64008	18.7346	31	34.9	9.64333	13.8862	6.6	41.8	0.44	24.0231	7.5	-20.4443	24.0231	0	7.92634	0.53	349.809	0.599826	7.9	0	275.957	69.4311	111.861	3.85728	36.0346	0	19.2864	51930.6	725.169	0	0	0	398256	4.33e-05	0.138853	0.282681	46766
13259	Stewart County	Georgia	5	59.397	41.9	8.8	5.5	17.8	9.1	1196	18.7	16.7	33130	15.4604	43.3	41.1	12.4579	6.04138	5.7	32.9	0.11	0	6.2	-19.0387	71.3606	0	4.13806	0.01	895.79	1	8.6	0	22.9148	0	15.1035	0	23.7869	0	0	0	0	0	0	0	398256	0.715836	0.28235	0.50829	34028
13261	Sumter County	Georgia	5	52	40.5	7.2	4.7	19.3	10.8	553.4	15.3	20	52336	15.1979	37.9	41.6	13.0808	11.1773	6.1	52.5	0.05	25.3082	7.2	-20.8784	36.1546	14.4618	-1.02266	0.23	31.9622	0.449637	8.7	0	696.182	74.5156	135.483	3.38707	25.3082	0	27.0966	83728.5	182.902	0	0	6.77415	398256	0.716443	0.243465	0.298571	37174
13263	Talbot County	Georgia	5	60.0227	41.9	7.4	4.9	19.6	10.9	404.2	15.6	20	35805	15.1905	38	40.9	12.069	4.84262	6	48.8	0.06	0	6.8	-20.4881	16.1057	0	4.13806	1.1	895.79	0.942924	8.9	0	89.7813	32.2841	0	0	0	0	0	0	0	0	0	0	398256	0.706159	0.154453	0.301334	40020
13265	Taliaferro County	Georgia	4	60.4526	42.1	7.3	5	19.4	10.8	438.9	15.6	19.6	35935	15.4809	39.8	39.5	11.5789	0	6	50.9	0.03	0	3.3	-19.0387	62.6566	0	4.13806	-0.13	895.79	1	8.7	0	178.412	0	0	0	0	0	0	0	0	0	0	0	398256	0.692485	0.246867	0.316524	37717
13267	Tattnall County	Georgia	5	25.1864	39.3	7.7	4.4	18.9	9.6	408.9	14.6	19.9	38879	16.7229	37.8	37.5	10.3976	9.88689	6.2	33.3	0.04	15.582	7.1	-10.8131	31.164	0	6.60784	0.54	895.79	0.724262	8.3	0	105.21	23.7285	39.5476	3.95476	31.164	0	0	40275.3	98.8689	0	0	0	398256	0.716357	0.217109	0.463896	44053
13269	Taylor County	Georgia	4	36.1292	41.2	8.1	5	21.1	11.1	446.7	15.4	22.1	46081	15.4886	39	39.9	10.2694	12.4688	6.3	46.1	0.01	0	7.4	-16.311	75.4527	0	8.21429	-0.62	18.9821	1	8.9	0	174.153	0	12.4688	0	25.1509	0	0	0	0	0	0	0	398256	0.708417	0.294391	0.364199	28550
13271	Telfair County	Georgia	5	34.318	41	8.5	4.9	18.9	9.5	525.8	16.7	19.3	39606	16.1855	42.1	41	12.6144	6.30517	5.9	29.5	0.03	0	5.1	-18.1691	31.7334	31.7334	8.21569	-0.36	895.79	0.601891	8.2	0	191.806	25.2207	44.1362	0	31.7334	0	0	0	0	0	0	0	398256	0.718149	0.274098	0.548497	32764
13273	Terrell County	Georgia	4	53.8043	43.4	7.9	5.3	20.6	11.4	628.4	16.5	20.2	52560	15.0731	40.2	42.4	12.1457	9.37756	6.1	58.6	0.01	48.0885	7	-21.1153	60.1106	0	-1.07843	-0.21	379.745	0.541422	8.5	0	377.799	0	11.722	0	24.0442	0	0	0	0	0	0	0	398256	0.720512	0.311854	0.291377	35335
13275	Thomas County	Georgia	4	39.8481	35.8	6.6	4	18	10	465.6	13	20.6	61836	16.2109	33.9	37.3	11.0781	15.5227	6.4	49.4	0.17	43.376	6.8	-20.2431	31.9613	13.6977	2.79641	0.29	7.3407	0.452644	8.8	0	264.487	92.2364	346.449	2.24967	27.3954	128.231	20.247	87932.8	686.149	0	0	2.24967	398256	0.734483	0.175057	0.25475	47133
13277	Tift County	Georgia	4	32.6844	37.5	7.1	4.1	18.3	9.9	526.4	13.7	20.2	60967.9	16.3873	35.9	36.5	11.717	12.3019	6.2	40.8	0.05	20.8513	7.3	-14.413	36.4897	0	-0.772087	0.33	13.6544	0.408787	8.3	0	564.854	86.1136	263.261	2.46039	33.8833	0	12.3019	118367	445.33	0	0	7.38116	398256	0.725427	0.224724	0.264983	44827
13279	Toombs County	Georgia	4	26.9287	36.9	7.3	4.2	19.5	10.2	405.2	14	21.3	68398	16.3285	36.9	38.2	11.5232	11.5542	6.3	42.4	0.01	18.8922	7	-17.2113	45.3412	0	2.65116	0.24	0.158633	0.511364	8.3	0	424.612	100.634	227.357	3.72717	30.2275	0	37.2717	56336.2	212.449	0	0	0	398256	0.715174	0.207171	0.299219	41244
13281	Towns County	Georgia	4	19.426	32.4	6.2	3.1	17.2	9.1	71.8	9.9	22.1	51858	19.4912	28.4	31.7	6.6358	11.6308	6.7	49.3	0.73	45.6871	8	-8.20914	36.5497	0	6.17647	3.18	895.79	1	7	0	320.253	74.7695	99.6926	8.30772	45.6871	2035.39	0	46922	1246.16	0	0	0	398256	0.670814	0.12765	0.281351	51257
13283	Treutlen County	Georgia	4	30.9392	40.1	7.9	4.7	20.4	10.5	402	14.3	21.7	41772	16.4488	38.9	39	10.757	11.5925	6.3	35.4	0.01	0	5	-20.7577	31.25	0	-0.222222	0.02	895.79	0.619987	8.3	0	122.166	0	28.9813	0	15.625	0	0	0	0	0	0	0	398256	0.710786	0.312969	0.360172	32072
13285	Troup County	Georgia	5	38.5304	38.7	6.9	4.1	18.6	10.2	326.9	13.4	21	54199	17.6432	35.5	36.4	10.9709	11.5843	6.3	37.3	0.22	23.4045	7.4	-12.6538	32.1812	13.165	5.73752	0.93	492.46	0.439599	9.2	0	332.152	58.6368	163.039	1.43017	20.4789	378.994	17.162	83566	557.764	0	0	4.2905	398256	0.193235	0.196393	0.273147	46796
13287	Turner County	Georgia	4	37.1835	39.9	7.7	4.7	20.1	10.6	742.5	15.2	21.1	73169	15.7517	38.4	41.4	13.259	15.0282	6.3	50.4	0.02	0	6.4	-20.1475	39.427	0	32.1818	0.11	60.373	0.494923	8.2	0	1306.98	12.5235	37.5704	0	39.427	0	0	0	0	0	0	0	398256	0.721445	0.29544	0.299044	34514
13289	Twiggs County	Georgia	4	45.9946	39.9	7.1	4.5	19.6	10.6	256.2	14.1	21.1	48775	16.6242	37.5	37.3	11.2069	9.85222	6.2	54.6	0.12	0	8	-24.1405	61.4251	0	4.13806	-0.11	895.79	1	8.8	0	222.036	12.3153	12.3153	0	12.285	0	0	0	0	0	0	0	398256	0.70666	0.152088	0.380327	43477
13291	Union County	Georgia	4	18.0013	32	6.2	3.1	17.5	9	140.8	9.7	22.9	66467.9	19.2749	30.2	31.3	8.90653	9.38354	6.7	46	0.63	34.2056	8	-8.04994	21.3785	0	17.6338	2.94	0.00266258	1	7.4	0	165.398	65.2768	146.873	4.0798	25.6542	962.833	0	87940.1	795.561	0	0	0	398256	0.67215	0.158073	0.298762	49703
13293	Upson County	Georgia	4	32.5533	38.9	7.1	4.2	19.5	10.3	292.5	13.2	22.8	58148	16.9542	35.6	37.3	11.762	11.3982	6.5	45.9	0.06	0	7.1	-20.2843	19.6495	0	-1.42029	1.37	6.66719	0.461146	9.1	0	381.165	64.5897	140.578	3.79939	27.5092	0	15.1976	114354	353.343	0	0	3.79939	398256	0.376915	0.203726	0.329831	39221
13295	Walker County	Georgia	5	19.6532	33.6	6.7	3.5	18.9	9.5	164.5	10.8	23.6	55698	18.4117	33.3	32.2	9.69272	8.74414	6.7	42.1	0.23	8.85308	6.5	-18.9112	28.0348	0	11.2228	-0.4	62.2415	0.423787	9.1	0	555.572	22.9355	34.4032	0	14.7551	0	1.43347	0	0	0	0	0	398256	0.673731	0.150783	0.26642	46601
13297	Walton County	Georgia	4	24.8204	33.7	6.1	3.4	17.2	9.2	312	11	21.4	40262	18.7626	31.4	34.1	8.68381	7.08298	6.4	41.7	0.05	21.7198	7.6	-28.3813	30.4077	0	10.2484	-0.94	214.971	0.425836	9.5	2	302.261	23.2575	50.7437	1.05716	9.7739	0	8.45729	22837.8	54.9724	0	0	0	398256	0.689033	0.122565	0.24779	65491
13299	Ware County	Georgia	4	29.6716	39.5	7.5	4.5	20	10.4	583.9	14	22.1	64887.9	15.7039	37.5	38.5	11.2005	16.231	6.4	38.9	0.19	24.1875	6.2	-20.7606	33.2577	12.0937	3.15877	-0.17	184.939	0.277288	8.1	0	500.014	78.3567	221.078	2.79846	39.3046	0	13.9923	112859	556.893	0	0	0	398256	1	0.232562	0.38592	37041
13301	Warren County	Georgia	4	55.4131	43.7	7.8	5.3	20.5	11.3	400.5	16.5	20.5	68632	14.8261	39.7	41.8	14.0741	13.3232	6.1	48.6	0.07	0	7.7	-20.9864	77.1159	0	4.13806	1.04	171.525	1	8.9	1	277.778	57.0994	38.0662	0	19.279	0	0	0	0	0	0	0	398256	0.694978	0.256796	0.309455	38250
13303	Washington County	Georgia	4	50.0053	41.9	7.3	4.8	19	10.4	292.5	15.1	19.6	54373	16.329	37.7	40.8	9.85094	9.32561	6.1	44.5	0.01	16.3729	6.7	-14.041	27.2881	16.3729	-14.9292	-0.21	28.1327	0.628827	7.1	0	264.317	53.9904	68.715	4.90822	27.2881	0	14.7246	71925	569.353	0	0	0	398256	0.701919	0.208317	0.408786	36402
13305	Wayne County	Georgia	4	21.0283	37	7.3	4	19.4	9.7	400.2	13	22.5	66208	17.4348	35.8	35.4	10.0769	13.3659	6.5	42.5	0.08	14.3978	7.3	-13.5544	32.3951	21.5967	-2.64516	-0.12	7514.01	0.614559	8	0	591.021	40.0976	93.561	3.34146	28.7956	0	13.3659	42603.7	280.683	0	0	0	398256	0.723981	0.163703	0.367874	45773
13307	Webster County	Georgia	4	45.9712	38.7	7	4.3	18.5	10.2	369.29	13.9	20.1	36656	16.6131	35.4	38	10.7143	15.3433	6.1	44.3	0.01	0	7.9	-19.0387	77.4293	0	4.13806	-0.55	201.007	1	8.5	0	131.234	38.3583	115.075	0	38.7147	0	0	0	0	0	0	0	398256	0.71634	0.246612	0.348805	31629
13309	Wheeler County	Georgia	4	30.1532	41.7	8.2	4.8	18.8	9.5	378.2	15.3	18.8	25980	16.9624	39.8	40.8	9.81735	0	6.1	26.8	0.03	0	7	-19.0387	38.9509	0	4.13806	0.07	895.79	1	8.2	0	50.4668	12.7307	25.4615	0	12.9836	0	0	0	0	0	0	0	398256	0.715247	0.300182	0.476909	28864
13311	White County	Georgia	4	16.2729	31.2	6	3.1	17.1	9.1	74.2	9.6	22.5	38593.9	20.31	27.6	30.3	6.79872	9.4162	6.7	36	0.26	37.4175	7.15097	-10.557	23.8111	10.2048	11.6972	1.55	36.3493	0.873802	7.7	1	173.313	19.4818	42.2105	0	17.008	0	0	0	0	0	0	0	398256	0.675182	0.113273	0.261334	55788
13313	Whitfield County	Georgia	5	29.0372	31.9	6.9	3.6	17.1	8.6	167.3	13.1	19.1	65012.9	15.4023	34.7	34.2	7.77213	8.6019	6.1	43.8	0.17	23.3791	7.1	-15.5087	33.1203	10.7154	20.452	-0.36	442.281	0.30096	9.2	0	263.382	54.4787	155.79	0.955767	20.4567	0	17.2038	47796	216.959	0	0.963048	0	398256	4.2e-05	0.162426	0.253861	50055
13315	Wilcox County	Georgia	4	26.2725	40.8	7.9	4.6	18.7	9.6	665.1	14.7	19.7	53085	17.2933	38.2	40.7	12.2074	4.63231	6.2	36.8	0.01	0	7.4	-16.5634	60.015	0	3	-0.29	895.79	1	8.3	0	257.639	11.5808	0	0	45.0113	0	0	0	0	0	0	0	398256	0.717482	0.250263	0.516174	39216
13317	Wilkes County	Georgia	4	42.9509	39.8	7.2	4.6	19.4	10.4	289.1	14.6	20.7	54403.9	15.5569	37.5	38.3	10.3152	11.2509	6.2	48.5	0.11	0	7.1	-8.00899	51.8726	0	-3.81416	0.65	1.74396	0.675843	8.8	0	308.071	51.1404	61.3685	10.2281	20.749	0	0	29538.7	255.702	0	0	0	398256	0.689048	0.224401	0.320929	36486
13319	Wilkinson County	Georgia	4	43.501	39	7.2	4.4	19.4	10.4	147.2	14.2	21	47620.9	16.208	37.1	38.5	12.7086	11.1682	6.3	51.4	0.02	0	6.8	-20.173	56.7472	0	4.94118	1.54	207.116	1	8.9	0	179.28	33.5046	33.5046	0	11.3494	0	11.1682	0	0	0	0	0	398256	0.704533	0.24651	0.370411	36896
13321	Worth County	Georgia	5	25.7943	37.8	6.9	4.1	19.3	10.2	378.3	12.7	22.5	47695.9	16.8287	35.6	37	13	7.90241	6.5	41.9	0.01	19.97	7.8	-16.4225	24.9626	0	5.21569	0.06	895.79	0.702194	8.4	0	419.122	29.634	29.634	4.939	14.9775	0	14.817	16555.5	88.9021	0	0	0	398256	0.723975	0.188567	0.268868	50913
15001	Hawaii County	Hawaii	6	66.8811	26	5.5	3.2	15.2	10	253.7	9.5	17.9	49451.9	22.5202	24.9	25.2	8.529	6.6497	5.4	69	0.67	38.3323	7.5	-28.4789	34.2974	2.01749	-14.0968	0.055	59.5193	0.420825	11.5	0	237.331	82.8731	192.047	2.97748	15.6356	64.0157	13.3986	25278.3	225.296	2.97748	0	0.992492	1.07857e+06	0.882853	0.139787	0.259151	65401
15003	Honolulu County	Hawaii	7	62.5137	28.1	4.2	2.7	11.7	9.2	185.3	9.7	13.9	39294.9	20.7821	25.1	25.4	8.33629	6.41313	5.2	80	0.88	28.1864	8.3	-31.871	26.2861	5.06721	-12.9144	0.055	3344.28	0.00880086	3.7	0	237.652	108.767	384.172	1.53915	13.6181	0	24.5238	42110.6	246.264	0.41044	0	1.84698	1.07857e+06	0.24957	0.0842413	0.187465	87722
15005	Kalawao County	Hawaii	4	64.836	24.6	5.3	3.5	10.7	8.5	218.567	10.2	12.7	3332.89	17.6215	19.8	26.7	8.21972	0	5.9	77	0.45	0	8.075	-28.8811	0	0	-17.6527	0.055	899.496	1	5.575	0	250.89	0	0	0	0	0	0	0	0	0	0	0	1.07857e+06	0.86525	0.0116279	0.00938967	76465
15007	Kauai County	Hawaii	5	63.3639	25.2	4.5	2.8	13.3	9.2	218.567	9.7	15.2	39518.9	22.8159	25.1	24.9	8.175	9.68282	5.4	73	0.74	81.5007	8.2	-30.2551	37.94	4.21556	-25.8131	0.055	8.63512	0.17541	2.6	0	235.304	77.4625	200.573	4.14978	28.1037	0	15.2159	44073.4	262.819	0	0	4.14978	1.07857e+06	0.855037	0.0789152	0.18316	82818
15009	Maui County	Hawaii	6	66.5855	23.6	4.6	2.9	12.8	8.8	216.7	9.3	15.1	44806.9	23.407	24.2	23.9	7.83861	7.46639	5.5	71	0.71	85.7409	8.3	-24.9194	29.1884	3.04046	-17.7866	0.055	185.554	0.163799	4.5	0	293.272	82.4289	216.227	2.38924	16.4185	0	16.7247	36039.9	219.213	0.597311	0	0	1.07857e+06	0.856256	0.0902164	0.179987	84363
16001	Ada County	Idaho	6	46.4704	27.3	4.8	2.6	13.2	9	34.5	8.5	22.9	43029	22.1569	21.1	28.4	6.51012	8.03593	6.4	66.5	0.61	51.9487	8.5	-27.9801	38.9615	5.84423	2.15385	1.87	163.277	0.0377874	7.9	2	230.634	105.069	303.787	1.66117	16.0175	52.7423	14.7429	35789	279.077	0	0	2.49176	19230.8	0.221691	0.0927934	0.175135	69952
16003	Adams County	Idaho	4	22.8538	28.2	5.7	3	15.2	9.9	0	9	21.9	25200.9	18.6009	24.4	30.3	9.73451	0	6.5	45.3	0.82	0	7.4	-17.4683	72.0115	0	5.21029	3.83	0.0825398	1	6.3	0	117.34	23.2883	46.5766	0	24.0038	0	23.2883	0	0	0	0	0	19230.8	0.501894	0.162266	0.282759	50309
16005	Bannock County	Idaho	3	37.1198	30.3	5.8	3.1	15	9.7	30.3	9.9	24.4	67112	18.9065	26.8	35.5	8.13235	6.60532	6.4	53.8	0.72	40.1978	7.3	-16.795	47.5065	6.09058	5.78233	1.73	4.21201	0.159772	6.8	0	254.278	78.5805	181.077	2.2777	15.8355	0	9.11079	38532.9	298.378	0	0	0	19230.8	0.448622	0.139706	0.248292	51977
16007	Bear Lake County	Idaho	4	10.5581	28.7	6	3.1	15.6	10	0	9.3	22.6	87721	17.7368	25.3	30.2	8.59649	0	6.5	47.8	0.68	83.5282	7.9	-36.2222	116.94	0	-17	3.62	767.043	1	6.3	1	176.071	65.3061	130.612	16.3265	33.4113	342.857	0	35967.3	930.612	0	0	16.3265	19230.8	5.52e-05	0.147845	0.196673	52829
16009	Benewah County	Idaho	5	19.6461	29.6	6.6	3.5	17.1	10.5	17.2231	10.2	23.8	61271	18.7103	26.4	30	7.18232	8.604	6.6	53.9	0.32	0	7	-9.42806	98.9664	0	5.06	3.1	162.321	0.739253	9.9	1	272.135	43.02	96.795	10.755	10.9963	0	0	27790.9	204.345	0	0	0	19230.8	0.461549	0.132175	0.299758	47983
16011	Bingham County	Idaho	6	20.6241	30	6	3.1	14.9	9.8	26.8	10.8	21.5	68065.9	17.1245	26.1	34.4	7.79938	1.709	6.2	49.8	0.31	21.925	7.9	-16.3626	74.5451	0	13.1754	1.91	100.227	0.547302	6.8	0	163.321	29.9075	61.9513	6.40875	17.54	0	2.13625	83732.5	487.065	2.13625	0	0	19230.8	0.27511	0.11298	0.232718	58260
16013	Blaine County	Idaho	6	67.1157	25.7	5.2	2.6	12.9	9.2	17.2231	9.2	19.8	28523	19.0561	23.2	28.1	6.54676	10.8596	6.2	85.8	0.96	198.317	8.8	-26.6697	48.4774	17.6281	-15.3529	2.94	0.447261	0.420864	5.6	1	173.31	104.253	295.382	4.34386	22.0352	0	8.68772	35723.9	108.596	0	0	30.407	19230.8	0.000754201	0.126262	0.183563	64627
16015	Boise County	Idaho	5	24.9793	27.3	5.5	2.8	14.2	9.7	17.2231	8.6	21.5	20915.9	19.4919	21.9	29.8	6.72783	6.38488	6.5	34.2	0.88	131.51	7.5	-19.9548	105.208	0	5.21029	3.4	767.043	1	5.4	0	163.581	12.7698	12.7698	0	13.151	0	0	0	0	0	0	0	19230.8	0.517499	0.129011	0.29115	51760
16017	Bonner County	Idaho	4	30.4006	27.4	5.9	3.1	15.7	10.2	32.1	9.1	22.6	25768	20.7085	24.8	26.8	6.23708	9.40117	6.6	44.7	0.61	67.8058	8.1	-10.0499	54.2446	11.301	-5.41176	4.57	0.643099	0.770197	13.2	1	165.772	48.099	146.483	2.18632	15.8214	0	10.9316	22831.7	54.658	0	0	0	19230.8	0.107055	0.126028	0.241535	51594
16019	Bonneville County	Idaho	5	26.3987	26.9	5.4	2.8	14.2	9.3	15.7	9.2	22.6	73012	16.7061	24.5	31.1	7.80484	4.28348	6.2	56.1	0.33	37.9998	7.9	-14.4197	52.6816	3.45453	8.11209	2	24.1134	0.13599	7	0	274.322	43.6747	162.94	1.6798	14.6818	0	5.03939	70990.7	253.649	0	0.818773	0	19230.8	0.0017208	0.0979186	0.188968	61435
16021	Boundary County	Idaho	5	19.3252	29.7	6.2	3.2	16	10.3	17.2231	9.7	23.7	37805	18.9301	26	30.7	5.03018	7.34994	6.5	36.4	0.77	49.8297	7.9	-6.56115	66.4397	24.9149	8.20833	2.61	0.0396755	0.751111	10	0	93.985	48.9996	65.3328	8.1666	16.6099	0	0	30151.1	391.997	0	0	0	19230.8	0.434802	0.20397	0.271394	45319
16023	Butte County	Idaho	5	13.2862	29.9	6.4	3.3	16.2	10.2	0	9.9	23.5	77377.9	17.3763	27.1	34.1	8.29016	0	6.5	53	0.73	0	7.7	-17.4683	117.096	0	5.21029	0.07	14.0812	1	5	3	138.861	38.506	38.506	38.506	39.032	0	0	54062.4	1655.76	0	0	0	19230.8	0.522077	0.213505	0.28883	37404
16025	Camas County	Idaho	3	19.7613	30.1	6.4	3.3	15.7	10	0	10.2	22.5	27662.9	17.8757	27.5	33	7.05723	0	6.4	43.6	0.79	0	4.3	-17.4683	187.091	0	5.21029	2.7	767.043	1	5	0	0	0	0	0	93.5454	0	0	0	0	0	0	0	19230.8	2.07e-06	0.12348	0.32782	36908
16027	Canyon County	Idaho	4	28.6263	31.6	6	3.2	14.9	10.3	28.2	11.9	23.5	40833.9	17.8344	29.9	36.6	6.84244	4.95978	6.3	47.8	0.48	22.6729	8.1	-18.2184	41.2646	2.72074	6.52978	1.82	2003.31	0.201458	9.6	0	263.366	33.5003	68.7408	1.3052	11.7899	0	6.09096	42396.5	127.04	0	0	1.74027	19230.8	0.128478	0.124674	0.214462	56916
16029	Caribou County	Idaho	5	12.6171	28.9	5.7	3	15.1	9.8	0	9.3	23	84029.9	19.1905	25	32.6	8.66142	0	6.6	42.4	0.57	0	9	-18.6171	115.207	0	3.92857	3.08	3475.39	0.606634	6.1	0	58.8798	55.905	69.8812	13.9762	28.8018	377.358	0	28343.8	768.693	0	0	0	19230.8	0.538527	0.0767569	0.180946	58099
16031	Cassia County	Idaho	3	15.2041	29.1	6	3.1	14.8	9.8	17.2231	11.1	20.7	72660	16.2924	30.3	35.3	7.50751	4.57761	6	44.4	0.42	38.2295	8.1	-17.2881	84.9545	0	3.2069	1.81	1500	0.505495	6.7	0	188.149	79.0678	70.7449	4.16146	21.2386	0	0	45659.6	104.037	0	0	24.9688	19230.8	3.91e-06	0.113882	0.213658	52256
16033	Clark County	Idaho	5	13.1833	30.6	6.9	3.6	15.5	9.9	0	13.3	20.5	35947	15.3852	34.6	35.2	7.05723	0	5.7	46.2	0.84	0	4.5	-17.4683	225.989	0	5.21029	-0.06	767.043	1	4.7	0	233.372	0	0	0	0	0	0	0	0	0	0	0	19230.8	0.512397	0.0983051	0.207746	36429
16035	Clearwater County	Idaho	4	19.8461	29.4	6.2	3.2	15.6	10	17.2231	9.6	21.7	32268	20.9816	24.4	30.5	6.68103	6.85244	6.5	43.3	0.46	89.5599	7.8	-13.1751	89.5599	0	-0.5	2.33	0.000659158	0.653941	9	0	239.137	102.787	148.47	22.8415	25.5885	0	0	159114	890.818	0	0	0	19230.8	0.366825	0.119498	0.376526	42413
16037	Custer County	Idaho	6	22.0153	29.7	6.2	3.2	15.6	10.1	0	9.4	22.9	40224	17.552	26.6	29.7	6.85484	9.26999	6.6	50.1	0.99	432.796	7	-17.4683	144.265	0	5.21029	0.86	57.2057	1	5	1	60.154	23.175	23.175	0	24.0442	0	0	0	0	0	0	0	19230.8	0.513119	0.169031	0.309917	44757
16039	Elmore County	Idaho	5	25.4875	30.4	6.4	3.3	15.6	9.9	44.8	10.9	21.7	42362.9	18.198	28.8	32.9	7.42511	6.17935	6.2	56.2	0.87	26.7758	7.1	-14.5429	76.5023	0	11.3333	2.94	8.9342	0.314258	6.6	0	181.027	58.1586	90.8727	3.63491	19.1256	239.904	3.63491	52259.1	178.111	0	0	3.63491	19230.8	0.130861	0.142945	0.254057	45656
16041	Franklin County	Idaho	5	9.85894	27.3	5.6	2.9	14.9	9.7	17.2231	8.9	22.4	95830.9	17.0193	26.4	30.4	8.27338	0	6.5	47.2	0.54	43.8116	9	-14.3786	65.7174	0	3.60784	1.68	767.043	0.654814	6.8	1	38.2	43.2401	43.2401	7.20669	14.6039	0	0	7523.78	144.134	0	0	0	19230.8	2.6e-05	0.0970427	0.195384	59934
16043	Fremont County	Idaho	5	14.8534	29.3	6.1	3.1	14.8	9.7	17.2231	10.1	22.6	77435	17.8059	26.6	32.7	7.07395	3.81709	6.3	47.1	0.41	71.8162	7.5	-12.1879	79.7957	0	2.8125	2.95	767.043	0.849373	5.6	0	81.5281	30.5367	45.805	0	23.9387	0	0	0	0	0	0	0	19230.8	0.491845	0.134615	0.249968	56825
16045	Gem County	Idaho	3	18.106	29.9	6	3.1	15.5	10.1	38.2	9.7	22.6	56361	18.9064	28.3	34.7	7.4659	7.72968	6.4	40.9	0.47	34.3171	7.2	-19.7465	74.3537	0	8.92308	2.45	767.043	0.437245	8.6	1	183.432	60.7332	71.7756	5.5212	22.8781	0	0	39156.4	66.2544	0	0	0	19230.8	0.516242	0.139499	0.240865	53720
16047	Gooding County	Idaho	3	20.7603	29.6	6.2	3.2	15	9.6	71	11.4	20.8	47108.9	17.5249	29.7	35.8	7.73723	6.58805	6	45.5	0.56	32.962	8.8	-9.31626	72.5163	0	8.33333	0.76	1632.45	0.568849	6.8	0	157.729	26.3522	26.3522	6.58805	32.962	0	0	31121.9	118.585	0	0	6.58805	19230.8	0.53511	0.165601	0.244385	50057
16049	Idaho County	Idaho	4	16.257	29.4	6.6	3.4	16.3	10.3	17.2231	9.9	22.4	34567	21.6072	28.9	30.9	4.58015	4.7999	6.4	32	0.54	125.715	7.3	-15.0237	69.1433	0	5.2549	3.17	4.11639	0.824909	7.7	1	135.152	89.9982	95.9981	11.9998	18.8573	0	0	40835.2	233.995	0	0	0	19230.8	0.485315	0.117418	0.283297	44951
16051	Jefferson County	Idaho	5	11.7195	27.6	5.4	2.8	13.8	9.6	17.2231	8.7	22.1	74230.9	17.097	23.5	32.3	7.56303	1.00432	6.4	45.7	0.37	30.8367	8.5	-17.4891	65.0997	0	41.4549	1.4	767.043	0.675075	6.7	0	51.0921	23.4341	16.7386	0	10.2789	0	0	0	0	0	0	0	19230.8	0.453875	0.0819914	0.176065	65577
16053	Jerome County	Idaho	3	24.232	29.3	6.5	3.4	15	9.6	31	11.9	21	59577.9	16.889	32	30.9	7.3152	6.14452	6	47.5	0.49	20.9512	7.6	-12.6133	41.9024	0	-21.2549	0.63	141.077	0.508085	6.3	0	277.79	40.9635	49.1562	4.09635	16.7609	0	0	25278.6	73.7342	0	0	4.09635	19230.8	0.109013	0.177415	0.188737	55521
16055	Kootenai County	Idaho	5	27.1743	28.2	5.5	2.9	15	10.1	28.6	8.7	22.7	57744	19.7408	22.9	30.6	5.51025	8.1474	6.5	48	0.43	65.7557	8	-24.3846	44.4634	8.14118	7.59305	3.5	180.441	0.2858	13.2	2	255.342	98.3723	234.162	2.41404	16.2824	0	10.8632	32706.1	257.096	0	0	0.603511	19230.8	0.215761	0.103255	0.206079	60903
16057	Latah County	Idaho	5	49.7618	27.6	5.6	2.9	14.4	9.8	31.1	8.5	23.1	29543	20.8184	21	28.5	5.47809	10.7211	6.5	60.7	0.16	40.6945	8.2	-30.6583	59.6853	0	0.25	1.13	0.0570519	0.370465	10.1	1	105.283	82.2778	142.116	2.49327	24.4167	0	7.4798	33207.8	62.3317	0	0	0	19230.8	0.260678	0.181308	0.15653	51312
16059	Lemhi County	Idaho	5	21.7813	27.8	6.2	3.2	15.9	10.1	17.2231	8.9	23.1	45842	19.931	23.7	33.2	6.34615	6.22898	6.5	50.6	0.97	256.279	7.3	-9.93103	115.325	0	-6.5625	0.43	0.660853	0.661874	9.5	1	174.769	87.2057	87.2057	12.458	12.8139	0	0	59823.1	224.243	0	0	0	19230.8	0.50094	0.136212	0.230806	38819
16061	Lewis County	Idaho	4	18.6631	31.2	6.7	3.5	16.8	10.9	0	10.8	23.9	50431.9	19.2504	29.2	34.1	7.80669	0	6.5	53.6	0.13	0	6.1	-17.4683	157.192	0	5.21029	0.99	0.0137575	1	8.1	1	128.883	26.0552	0	0	26.1986	0	0	0	0	0	0	0	19230.8	0.478544	0.153786	0.30703	42370
16063	Lincoln County	Idaho	3	21.3402	30.4	6.7	3.5	15.6	9.8	17.2231	12.2	21	36329	16.2311	31.7	35.4	5.99572	0	6	42.6	0.91	0	4.8	-21.1214	113.443	0	5.21029	-0.41	277.304	1	5.9	0	177.09	18.6359	18.6359	0	18.9072	0	0	0	0	0	0	0	19230.8	0.534566	0.124976	0.182736	52363
16065	Madison County	Idaho	5	15.5797	29.7	6.8	3.5	16.7	10.6	17.2231	10.8	23.6	102824	12.3974	25.5	36.1	5.80306	0	6.5	57.1	0.5	30.5002	7.2	-19.6399	43.2086	0	20.7543	0.92	767.043	0.29078	6.2	0	53.7127	70.1631	92.7156	2.50583	12.7084	0	7.51748	26431.5	145.338	0	0	0	19230.8	0.521048	0.267411	0.159935	44419
16067	Minidoka County	Idaho	3	19.392	30	6.3	3.2	14.7	9.6	17.2231	12.3	20.3	72849	15.4662	32.1	33.6	7.30679	4.27777	5.8	44.7	0.22	24.2107	7.1	-11.5378	58.1058	0	43.3137	1.42	2666.18	0.433529	6.8	0	167.659	23.7654	38.0246	4.75308	14.5264	356.481	0	22054.3	342.222	0	0	9.50616	19230.8	0.537116	0.161631	0.220202	53011
16069	Nez Perce County	Idaho	4	31.8882	28.8	5.7	3	15.3	10.4	14.5	9.6	22.3	29389.9	18.2655	25.1	32.9	5.90743	10.6415	6.7	57.8	0.38	40.531	7.9	-18.08	63.3296	7.59955	8.65429	1.41	2169.35	0.19469	9.4	0	144.809	71.768	178.183	2.47476	15.1991	0	12.3738	72782.6	304.395	0	0	0	19230.8	0.476977	0.131092	0.198384	57099
16071	Oneida County	Idaho	5	10.1591	28.8	5.7	3	15.4	10.2	0	8.9	22.9	84203.9	17.5807	27.3	30.4	8.4507	0	6.5	50.8	0.75	90.8884	8.3	-37.5385	159.055	0	5.21029	0.17	767.043	1	6.3	0	69.7188	44.1404	0	22.0702	22.7221	0	0	124388	242.772	0	0	0	19230.8	0.548493	0.121791	0.211617	54484
16073	Owyhee County	Idaho	3	17.2079	30.5	6.7	3.5	15.9	10.1	17.2231	11.8	21.4	28900	16.9501	31.9	32.6	7.51269	2.53743	6.1	36.6	0.49	0	7.5	-19.1351	95.0242	0	16.8824	2.1	112.223	0.800878	7.7	0	183.39	8.45809	8.45809	0	17.2771	0	0	0	0	0	0	0	19230.8	0.541802	0.135798	0.241339	48601
16075	Payette County	Idaho	4	19.1357	30.7	6.1	3.2	15.4	9.8	17.2231	10.4	21.2	41868.9	18.0943	28.5	32.3	7.2238	5.01023	6.3	32.4	0.48	17.1138	7.9	-15.8387	72.7335	0	5.27451	1.79	0.438976	0.411403	8.8	0	220.25	41.7519	75.1534	0	8.55688	0	0	0	0	8.35038	0	0	19230.8	0.517179	0.1263	0.228377	52788
16077	Power County	Idaho	5	28.1392	29.5	6.2	3.2	14.7	9.7	17.2231	11.6	20.7	80938.9	16.3963	30.3	36.6	7.04739	3.90574	6.1	52.6	0.55	39.5153	8.4	-19.5895	92.2023	0	-10.7143	2.04	2553.29	0.44837	6.3	0	110.425	26.0383	13.0191	13.0191	13.1718	0	0	25361.3	130.191	0	0	0	19230.8	7.52e-06	0.120522	0.157468	51014
16079	Shoshone County	Idaho	6	27.9881	31.6	7.1	3.7	17.8	10.9	17.2231	10.8	25.1	25296	17.4408	31.5	33.3	7.18391	6.21022	6.5	44.4	0.95	88.2117	7	-3.68732	64.154	0	3.64583	3.64	6214.47	0.561394	12.1	0	396.416	31.0511	31.0511	7.76277	40.0962	0	0	23924.9	194.069	0	0	7.76277	19230.8	0.459222	0.15421	0.304847	40483
16081	Teton County	Idaho	6	52.2767	26	5	2.5	12.2	8.9	0	8.3	19.2	39036	20.6468	19.7	25.7	7.73196	2.47076	6.3	64	0.47	153.218	9.7	-15.507	68.0967	0	-1.125	1.9	767.043	1	4.7	0	85.3364	32.9435	123.538	8.23588	25.5363	0	0	18357.8	107.066	0	0	49.4153	19230.8	0.214328	0.0688628	0.169764	73274
16083	Twin Falls County	Idaho	5	25.7281	29.3	6	3.1	14.7	9.7	21	10.6	21.5	50056.9	16.1125	28.7	34.1	7.55989	9.20832	6.3	51.6	0.38	48.1769	8.3	-15.8562	52.8771	3.52514	12.781	0.96	311.976	0.272367	7	0	242.348	72.5155	164.599	1.15104	19.9758	0	8.05728	43276.8	245.171	1.15104	0	4.60416	19230.8	0.230392	0.135812	0.173943	53363
16085	Valley County	Idaho	6	42.1351	25.3	5.2	2.7	13.9	9.5	0	7.9	21.2	28797	19.8706	20.4	24.5	5.41796	14.0449	6.6	63.8	0.87	228.165	8.3	-20.9986	91.2659	0	-7.25455	4.59	767.043	1	6.2	0	327.209	140.449	175.562	17.5562	27.3798	0	0	69267.9	201.896	0	0	35.1124	19230.8	0.504015	0.0810441	0.218725	63115
16087	Washington County	Idaho	5	20.0786	30.8	6.7	3.5	16	10.3	0	11.2	22	49901.9	17.9895	30.8	33.7	5.54785	3.92388	6.2	42.5	0.64	29.9222	7.8	-13.2527	99.7407	0	10.5098	2.17	767.043	0.47781	7.3	0	100.21	49.0485	39.2388	9.80969	19.9481	0	0	40612.1	176.574	0	0	19.6194	19230.8	0.509474	0.122282	0.272877	42126
17001	Adams County	Illinois	6	25.7494	31.1	5.6	2.9	15.2	9.3	81	9.1	22.8	77886	22.3205	25.5	33.2	7.98506	15.1295	6.7	52.5	0.42	54.4696	8.4	-16.0263	45.132	0	3.19334	-2.1	1417.22	0.310871	9.3	0	346.269	105.448	239.933	1.52823	12.4502	842.057	7.64117	60472.2	479.866	0	0	1.52823	1.12452e+06	0.053168	0.124502	0.185489	55052
17003	Alexander County	Illinois	7	42.5516	37.2	6.9	4.2	17.6	10.8	298.8	13.1	22.2	41393.9	19.657	33.9	41.1	9.27022	15.6223	6.3	33.9	0.42	50.9771	4.8	-18.7374	135.939	0	3.50053	0.95	2243.12	0.563904	9.5	0	1316.35	17.3581	52.0743	0	0	0	0	0	0	0	0	0	1.12452e+06	0.633438	0.268649	0.461583	34709
17005	Bond County	Illinois	6	28.0909	31.4	5.9	3.1	15.2	9.3	70.7	9.9	21.5	50489.9	22.437	27.5	36.5	7.34733	12.1758	6.6	55.6	0.07	33.9443	7.9	-18.2961	61.0998	0	-6	-2.01	0.0488325	0.672309	9.3	3	39.2465	66.967	97.4066	6.08791	13.5777	0	0	39687.1	255.692	0	0	18.2637	1.12452e+06	0.060232	0.136117	0.281048	53568
17007	Boone County	Illinois	7	42.2035	29.2	5.4	2.8	13.7	8.7	38.4	9.9	19.8	37943	22.3002	27.9	34.3	6.92423	5.41611	6.3	61.7	0.32	41.7117	8.4	-20.5075	37.9197	5.68796	-6.37419	-3.32	635.144	0.203205	9.6	3	170.908	54.1611	151.277	0	7.58394	0	1.86762	0	0	0	0	0	1.12452e+06	0	0.0824754	0.204653	70396
17009	Brown County	Illinois	6	19.2781	34.1	6.3	3.4	14.6	8.8	103.6	10.9	19.2	43535	22.7373	29.7	37.9	6.52174	10.6415	6.4	54	0.03	63.6537	8.2	-20.8424	84.8716	0	3.50053	-2.39	1149.92	0.595045	8.9	0	134.395	15.2022	30.4044	0	21.2179	0	0	0	0	0	0	0	1.12452e+06	0.586774	0.107575	0.414757	60694
17011	Bureau County	Illinois	5	38.2528	29.6	5.6	2.9	14.8	9.1	75.9	9.7	21.8	43220.9	22.8779	28.2	35.2	7.01454	15.0178	6.5	57.8	0.12	46.4138	7.8	-16.5147	80.4505	0	3.78378	-3.05	0.0168631	0.560433	9.8	5	131.694	49.0376	113.4	6.1297	15.4713	0	0	55985.7	211.475	3.06485	0	27.5837	1.12452e+06	5.77e-07	0.122842	0.176935	55549
17013	Calhoun County	Illinois	5	24.4228	30.3	5.7	3	15.7	9.4	125.8	9	22.8	77245	23.9643	27.2	35.5	7.25552	0	6.7	52.5	0.17	0	8	-20.8424	128.562	0	3.50053	-0.75	1149.92	1	9.1	3	237.129	42.203	42.203	0	21.427	0	0	0	0	0	0	0	1.12452e+06	0.600215	0.0906364	0.256979	66602
17015	Carroll County	Illinois	6	34.2473	29.5	5.5	2.8	15	9.1	107.215	9.1	21.8	54727.9	24.025	26.7	35	5.55556	14.6802	6.6	66.3	0.23	29.1269	8.4	-16.8884	65.5356	0	-2.5625	-0.08	64.4385	0.822567	9.3	1	46.8512	27.9623	41.9434	0	21.8452	0	6.99056	0	0	0	0	0	1.12452e+06	0.550674	0.109736	0.228408	52813
17017	Cass County	Illinois	6	30.3743	31.2	6.1	3.2	15.5	9.3	107.215	11	21.4	64264.9	20.9471	31.7	37.9	9.02439	14.8185	6.3	62.4	0.24	0	8.5	-24.7052	82.1423	0	-0.75	-1.94	5677.93	0.562371	9.4	1	518.055	0	8.23249	0	24.6427	0	0	0	0	0	0	0	1.12452e+06	0.58655	0.150977	0.191631	53899
17019	Champaign County	Illinois	5	59.9809	30.3	5.5	3	13.9	9.2	217	10.1	20	34300.9	19.8337	25.3	36.1	8.42602	11.8747	6.3	65.6	0.51	44.2223	8.2	-26.8586	41.137	9.25583	-1.01489	-4.55	54.1607	0.12356	8.3	4	487.205	119.701	333.351	1.43069	17.4832	0	15.7376	51895.9	354.334	1.90759	0	4.76897	1.12452e+06	0.204497	0.191452	0.237626	53936
17021	Christian County	Illinois	6	26.7527	31.2	5.9	3.1	15.9	9.4	90.5	9.6	22.9	47177.9	23.6962	29	36	9.13771	13.9302	6.7	49.4	0.22	32.256	8.5	-17.4328	80.64	9.6768	5.31513	-2.19	269.214	0.432757	9.9	2	184.746	43.3383	65.0074	6.19118	16.128	0	12.3824	57067.2	145.493	0	0	0	1.12452e+06	0.287635	0.106412	0.257919	52120
17023	Clark County	Illinois	5	23.8511	30.5	5.8	3	15.7	9.4	77.8	9.2	22.8	63385	23.0371	27.1	36.1	7.5818	16.8383	6.7	50.3	0.03	19.5759	7.7	-16.5134	58.7276	0	3.50053	-2.35	4.26608	0.577972	9.2	1	189.133	38.8576	38.8576	0	26.1011	0	0	0	0	0	0	0	1.12452e+06	0.597452	0.0869168	0.185952	59481
17025	Clay County	Illinois	5	16.3956	32.1	6.3	3.3	16.8	9.8	45.6	10.1	23.3	79514.9	21.8896	28.7	35.9	7.60073	22.7549	6.7	38.8	0.04	23.1499	7.6	-21.8829	61.7332	0	3.50053	-3.01	6.4226	0.64569	9.4	2	59.755	15.1699	30.3398	7.58495	23.1499	0	0	44258.2	75.8495	0	0	0	1.12452e+06	0.607236	0.167837	0.213297	52167
17027	Clinton County	Illinois	6	23.4377	29.9	5.4	2.8	14.6	9.1	85	8.9	21.9	70033	24.5542	25.2	34.5	6.51724	12.7789	6.6	60.2	0.11	42.349	8.8	-17.3568	64.9351	8.46979	8.16667	-0.72	1149.92	0.461302	9.4	4	146.25	39.934	69.2189	2.66227	22.5861	0	5.32453	50774.7	173.047	0	0	0	1.12452e+06	0.0749245	0.0782326	0.232368	67179
17029	Coles County	Illinois	5	35.6852	31.6	6.2	3.2	16.2	9.8	84	10	22.7	42118	21.7173	27.2	36.2	7.39356	15.0135	6.7	46.5	0.24	37.9691	7	-20.1412	46.4066	10.547	-1.42746	-2.99	204.999	0.244055	9.4	1	277.512	80.9941	169.89	1.97546	16.8751	0	11.8528	71624.4	260.761	1.97546	0	9.87732	1.12452e+06	0.594265	0.204548	0.214557	46411
17031	Cook County	Illinois	7	74.3478	29.2	5	3	12.9	8.6	599.8	10.6	17.3	59621	23.6688	25.7	29.2	8.92213	7.22103	5.7	73.1	0.79	42.3057	8.9	-32.3859	35.5171	12.1801	-7.04591	-1.04	14158.8	0.000436167	11.2	18	619.814	114.636	445.514	1.20383	16.3713	7.20356	24.7756	49563	330.237	0.330082	0.019576	1.57274	1.12452e+06	0.287275	0.136771	0.229413	67886
17033	Crawford County	Illinois	5	23.3634	31.1	5.9	3.1	15.6	9.4	119.6	9.7	22.4	37856	23.5256	27.6	36.5	7.23823	16.0711	6.7	51.9	0.17	24.3117	8.4	-11.0294	66.8571	24.3117	7.33333	-2.44	868.477	0.617019	9.5	3	288.531	53.5705	85.7128	5.35705	24.3117	0	0	46402.7	133.926	0	0	5.35705	1.12452e+06	1.59e-05	0.115055	0.31901	50968
17035	Cumberland County	Illinois	7	19.5816	30.9	6	3.1	16.2	9.6	67	9.5	23.1	27199	22.9267	27.7	35.4	7.90378	10.2174	6.7	39.4	0.01	0	8.6	-20.8957	65.9382	0	3.50053	-2.8	1149.92	1	9.4	1	115.16	0	9.2885	0	18.8395	0	0	0	0	0	0	0	1.12452e+06	0.160682	0.113602	0.150146	59271
17037	DeKalb County	Illinois	6	51.5274	30	5.5	2.9	14.2	9.2	89.1	9.9	20.5	46461	22.8055	27.2	35.8	7.23759	9.72382	6.4	57.1	0.33	36.013	7.3	-26.6038	45.0162	10.0036	7.48656	-3.58	489.555	0.206358	10.2	4	275.761	30.5061	71.4987	2.85995	14.005	0	6.67321	39640.8	183.037	0	0	9.53316	1.12452e+06	0.0308567	0.160058	0.169394	62353
17039	De Witt County	Illinois	6	27.3056	30.3	5.7	3	15.5	9.4	45.7	9.2	22.6	39231	23.2278	27.6	35.6	6.14478	13.4288	6.7	53.3	0.32	38.8954	8.6	-24.2573	45.3779	0	-1.80663	-2.52	622.908	0.479059	9.9	1	188.232	31.9734	57.5521	6.39468	12.9651	0	6.39468	17214.5	159.867	0	0	0	1.12452e+06	0.106891	0.103332	0.201801	57727
17041	Douglas County	Illinois	6	26.7224	31	6	3.1	15.9	9.5	31	10.1	22.6	66722	22.2438	29.8	35.7	6.03732	14.3848	6.6	49.6	0.19	26.0593	8.6	-13.8374	83.3898	0	17.5882	-3.5	363.585	0.596782	9.3	0	223.221	30.8246	35.962	0	20.8474	0	0	0	0	0	0	0	1.12452e+06	2.05e-05	0.107364	0.179755	59620
17043	DuPage County	Illinois	6	57.9715	24.9	4.4	2.3	11.2	7.5	93.5	8.7	16.6	71549	19.9992	22.7	26.8	6.94335	9.20989	6.2	77.5	0.81	51.3558	9.4	-29.3883	38.5443	12.7021	0.157568	-2.33	1252.68	0.00044079	10.5	4	88.586	146.6	485.524	1.08352	16.9726	57.5347	29.6883	43623.6	256.685	0	0	1.73363	1.12452e+06	0.0316627	0.0616007	0.169747	94930
17045	Edgar County	Illinois	6	23.0234	30.2	5.6	2.9	15.6	9.5	54.9	9.1	22.9	42356	23.7021	26.6	36.3	8.40065	12.8198	6.7	49.4	0.04	23.5863	7.2	-21.1652	106.138	0	0.1	-3.65	10.6478	0.505623	9.1	2	293.767	29.1358	81.5803	5.82717	23.5863	0	0	52998.1	145.679	0	0	29.1358	1.12452e+06	0.630013	0.112507	0.239434	48543
17047	Edwards County	Illinois	5	14.4979	30.1	5.7	3	15.8	9.5	107.215	9.1	23.3	62922	23.5096	26.6	34.9	8.13953	26.5833	6.7	40.8	0.06	0	8	-26.7776	47.5587	0	3.50053	-2.9	0	1	9.4	1	237.129	0	15.6372	0	47.5587	0	0	0	0	0	0	0	1.12452e+06	0.612936	0.120799	0.231131	53801
17049	Effingham County	Illinois	7	19.5076	29.8	5.5	2.8	15	9.3	31.9	8.8	22.3	69324	24.798	25.8	33.7	7.25142	15.2905	6.7	49.3	0.07	50.6344	8.5	-18.8207	62.5484	38.7204	13.4899	-2.81	0.285163	0.57186	9.6	1	180.764	82.3336	247.001	2.94048	26.8065	0	8.82145	64561.3	361.68	0	0	11.7619	1.12452e+06	0.168217	0.111813	0.169785	59932
17051	Fayette County	Illinois	5	18.1583	33	6.6	3.5	17	9.9	82.5	10.6	23.3	45325	21.8394	30.9	37.8	6.66667	17.8103	6.6	36.6	0.1	40.3877	6.5	-11.6594	85.8239	15.1454	5.09804	-1.97	0.0137866	0.700817	9.5	2	135.338	14.0607	32.8084	4.68691	10.0969	0	0	83145.9	515.561	0	0	0	1.12452e+06	0.603087	0.161854	0.314699	45634
17053	Ford County	Illinois	6	25.2265	30.7	5.8	3	15.7	9.5	55	9.5	22.7	54541.9	23.1852	27.5	35.8	6.40394	16.974	6.7	58.3	0.21	31.407	7.7	-14.7249	62.8141	0	-7.04545	-4.02	1017.04	0.415154	9.3	2	252.259	77.1545	123.447	7.71545	23.5553	308.618	0	38623.6	516.935	0	0	7.71545	1.12452e+06	3.32e-08	0.128926	0.178482	50582
17055	Franklin County	Illinois	6	25.5557	32.9	6.6	3.4	17.2	10	90.2	10.4	23.9	56014.9	21.8634	29.5	37.3	8.20755	15.0771	6.7	45.3	0.12	29.023	7	-17.9233	65.9613	23.7461	22.2249	-1.19	310.795	0.473738	9.4	1	160.308	36.3929	51.9899	2.5995	21.1076	0	0	15012.1	41.5919	0	0	0	1.12452e+06	0.620051	0.190101	0.283071	43671
17057	Fulton County	Illinois	5	38.9915	32.2	6.1	3.2	15.7	9.3	150.8	10	22.2	36937	22.6885	28.4	38	7.70887	15.4339	6.6	57.9	0.2	34.2871	8	-20.2187	74.8083	0	3.06111	-1.77	3.21061	0.629021	9.7	0	115.29	34.9447	58.2411	2.91206	21.8191	707.63	2.91206	39202.1	253.349	0	0	0	1.12452e+06	0.0498604	0.145627	0.272757	52243
17059	Gallatin County	Illinois	5	23.261	33.1	6.9	3.6	17.9	10.2	121	10.8	24.5	53139.9	21.4286	31.3	38.4	7.84314	14.4988	6.7	55.4	0.17	0	4.8	-48.1579	60.3258	0	3.50053	-0.19	1149.92	1	9.2	0	179.674	20.7125	20.7125	0	40.2172	0	0	0	0	0	0	0	1.12452e+06	0.623913	0.225015	0.288395	43092
17061	Greene County	Illinois	6	21.6637	31.3	6	3.1	16.2	9.5	107.215	9.6	22.9	54327.9	23.7204	28.3	35.7	7.91527	14.6503	6.7	44.3	0.15	23.6649	8.5	-15.7792	63.1064	0	4.41463	-2.24	1149.92	0.695727	9.1	2	202.946	15.4214	7.71069	7.71069	31.5532	0	0	44598.7	115.66	0	0	0	1.12452e+06	0.597068	0.129526	0.252824	51746
17063	Grundy County	Illinois	6	36.0646	28.1	5.1	2.6	13.7	8.7	33.1	8.8	21.1	41174	23.9194	25.6	33.4	7.44447	9.79355	6.5	58.3	0.68	49.8425	8.7	-23.7587	55.8236	15.9496	0.78233	-2.11	1237.62	0.253951	10.1	3	101.417	33.2981	86.1833	1.95871	13.9559	0	3.91742	53163.3	174.325	0	0	1.95871	1.12452e+06	0	0.0705172	0.182172	75767
17065	Hamilton County	Illinois	6	19.0962	30.6	5.8	3	15.9	9.6	107.215	9.3	23.1	55173	23.4728	27.6	35.5	7.92079	28.3391	6.7	39.6	0.07	49.5602	8.3	-23.4559	49.5602	0	3.50053	-2.97	1149.92	0.66691	8.8	3	55.3914	36.964	36.964	12.3213	12.39	0	0	82540.7	308.034	0	0	0	1.12452e+06	0.324762	0.135051	0.235981	55977
17067	Hancock County	Illinois	6	24.6723	30.2	5.8	3	15.7	9.4	107.215	9.2	23	53051.9	23.3938	27.1	35.8	6.64653	19.7651	6.7	49.4	0.09	17.0406	7.2	-16.6543	96.5635	0	1.5	-1.63	1149.92	0.718568	9.3	0	75.6859	22.5887	39.5302	5.64717	17.0406	0	0	5720.58	101.649	0	0	0	1.12452e+06	0.0804042	0.130417	0.220416	55818
17069	Hardin County	Illinois	5	20.7678	31.9	6.5	3.4	17.1	9.9	0	10.2	24	28425.9	22.364	30.1	36.4	7.87037	10.4685	6.7	42.4	0.71	0	7.5	-20.8424	78.9681	0	3.50053	0.07	1149.92	1	9.2	1	206.586	104.685	104.685	26.1712	26.3227	0	0	72625	654.279	0	0	0	1.12452e+06	0.628005	0.132666	0.410869	50847
17071	Henderson County	Illinois	5	32.5473	29.8	5.5	2.8	15.2	9.3	107.215	8.8	22.3	33242	24.3689	26.4	34	8.62471	7.52332	6.7	50.2	0.1	0	8.9	-16.557	59.9161	0	3.50053	-1.29	1149.92	0.997126	9.2	0	237.129	0	15.0466	0	0	0	0	0	0	0	0	0	1.12452e+06	0.572137	0.0861294	0.169025	55759
17073	Henry County	Illinois	5	38.2173	29.8	5.5	2.8	14.6	9	48.6	9.1	21.6	45199	23.2998	26.9	35	7.36725	14.3111	6.6	59.7	0.19	45.6792	8	-17.46	60.2134	6.22898	-4.63893	-3.43	62.3117	0.494653	9.8	2	129.813	24.5334	36.8	4.08889	20.7633	282.134	0	37186.4	175.822	0	0	14.3111	1.12452e+06	0.0179203	0.108322	0.201912	60000
17075	Iroquois County	Illinois	6	20.7344	31.6	6.1	3.1	15.9	9.4	66	10.1	22.5	52857	21.4155	29.5	36.7	7.53555	15.1213	6.6	51.5	0.07	29.911	7.6	-19.6415	100.95	0	7.85714	-4	519.541	0.718555	9.3	3	136.366	40.5694	70.0745	3.68813	18.6944	324.556	3.68813	27502.4	221.288	0	0	7.37626	1.12452e+06	0.013835	0.114821	0.219201	54445
17077	Jackson County	Illinois	5	49.3795	34.1	6.5	3.5	16.2	9.8	110.1	11.8	22.2	48587.9	21.0999	29.3	38.8	9.22841	15.6828	6.5	52.6	0.22	35.3633	6.4	-26.8538	53.9756	18.6123	-3.21511	0.71	107.011	0.353664	9.4	2	418.521	151.542	361.233	3.52423	20.4735	0	8.81057	77635.2	338.326	0	0	14.0969	1.12452e+06	0.62352	0.240061	0.285652	39689
17079	Jasper County	Illinois	5	18.0595	30.4	5.9	3	15.9	9.5	107.215	9.4	23.3	52175.9	22.8557	27.5	35.7	7.10594	14.5682	6.7	42.3	0.16	0	7.9	-15.5451	85.034	0	3.50053	-2.25	1261.05	0.675259	9.4	1	237.129	10.4058	10.4058	0	21.2585	0	0	0	0	0	0	0	1.12452e+06	0.25924	0.122343	0.183886	55911
17081	Jefferson County	Illinois	5	26.4767	32.3	6.2	3.3	16	9.6	137.4	10.3	22	57300	21.7253	29	36.3	9.98496	18.5755	6.6	47.5	0.14	33.7771	7.3	-25.968	81.6281	28.1476	-8.74003	-1.74	98.8756	0.534446	9.4	2	602.708	66.3412	230.867	5.30729	22.5181	0	10.6146	90181.5	429.891	0	0	10.6146	1.12452e+06	0.208303	0.151744	0.271164	51662
17083	Jersey County	Illinois	5	24.8052	29.2	5.5	2.8	15.1	9.2	42.9	8.8	22.6	54791.9	23.8547	26	35.2	8.43707	11.0228	6.7	56.3	0.05	38.5301	8.6	-14.0576	52.9789	0	-11.3	-1.68	2.25019	0.596162	8.3	3	132.047	41.3356	59.707	4.59284	19.265	0	0	40885.5	211.271	0	0	13.7785	1.12452e+06	0.119521	0.0812985	0.222593	67845
17085	Jo Daviess County	Illinois	5	40.8851	28.8	5.4	2.8	14.6	9.1	26.9	8.7	21.9	56966.9	23.1344	25	34.7	7.10702	11.3021	6.6	79.3	0.16	80.0339	8.6	-20.0435	94.1575	18.8315	7.22917	-0.4	2257.21	0.765876	9.2	2	131.113	47.0921	65.9289	4.70921	23.5394	0	0	6333.88	117.73	0	0	0	1.12452e+06	0.545523	0.095617	0.153677	59223
17087	Johnson County	Illinois	5	19.9006	32	6.1	3.2	15.5	9.4	250.5	10.1	21.5	36743	22.7973	28.8	36.5	6.12245	12.0802	6.6	52.6	0.41	0	8.5	-20.8237	69.472	0	3.50053	0.28	1149.92	1	9.4	1	262.14	8.05348	24.1604	0	19.8491	0	8.05348	0	0	0	0	0	1.12452e+06	0.62897	0.129019	0.492752	55363
17089	Kane County	Illinois	6	56.136	28.8	5.1	2.7	12.4	8.1	78.2	10.7	16.2	51962.9	22.1928	27.4	36.7	7.14478	7.13745	5.9	67.6	0.59	36.7574	9.2	-26.5335	37.5192	12.189	-2.18983	-2.77	226.14	0.0381055	9.1	5	165.717	43.2004	125.469	0.939138	12.7603	0	8.07659	29959.8	242.11	0	0	0.939138	1.12452e+06	0.00851062	0.0846924	0.180479	83374
17091	Kankakee County	Illinois	5	40.6216	32.7	5.8	3.2	15.1	9.4	169.1	10.7	21.8	49491	21.7537	28.3	37.1	9.00437	10.0126	6.5	52.8	0.36	29.3828	8.1	-20.6767	41.7046	12.3218	2.95775	-3.3	884.76	0.259691	9.7	4	317.842	40.9605	121.971	1.82047	18.0088	0	6.37163	67651.2	438.732	0.910233	0	4.55116	1.12452e+06	0.079848	0.130052	0.234313	59370
17093	Kendall County	Illinois	8	51.8461	27	4.5	2.4	12	8.1	45.4	8.8	18.2	34381.9	22.4811	23.3	33.2	6.78704	5.1942	6.2	69.3	0.23	29.8761	9.4	-30.2338	44.0279	10.2208	0.841229	-2.85	0.299609	0.11153	10.7	4	104.204	36.4369	53.4925	0	14.1518	0	8.52779	0	0	0	0	0	1.12452e+06	0	0.0435248	0.16187	96854
17095	Knox County	Illinois	5	46.2472	32.3	6.3	3.4	16.1	9.7	183.1	10.9	22.4	35251.9	21.9444	28.6	39	7.81776	13.8836	6.6	59.5	0.22	48.0244	7.3	-21.5263	58.9391	8.73172	12.0103	-2.43	98.826	0.264277	9.6	0	354.787	50.3028	132.799	4.02423	17.4634	0	6.03634	104288	386.326	0	0	6.03634	1.12452e+06	0.626428	0.16695	0.307187	44464
17097	Lake County	Illinois	7	61.0551	27.3	4.7	2.5	12	8.1	144.4	9.1	17.4	53890.9	22.4955	21.8	32.1	7.66082	8.15465	6	79.1	0.7	58.0603	8.9	-28.2395	36.361	12.0226	2.37965	-0.3	1155.24	0.0148208	10.2	8	154.199	124.76	385.049	1.00497	16.2745	2.00995	28.2829	33410.2	167.113	0.430703	0	2.72779	1.12452e+06	0.0426385	0.0756837	0.184895	92654
17099	LaSalle County	Illinois	6	41.8764	30	5.8	3	15	9.2	81.7	10.1	21.2	47008.9	23.2939	28.6	36.4	7.51122	12.6991	6.4	58.7	0.51	51.2709	7.8	-11.825	54.1192	10.4441	20.7004	-2.75	1023.7	0.278603	10.2	5	124.62	39.5697	87.4214	2.76068	17.0903	0	3.6809	43108	148.156	0	0	12.8832	1.12452e+06	3.67e-06	0.135982	0.216151	60069
17101	Lawrence County	Illinois	6	22.1338	33.3	6.4	3.4	15.8	9.5	37.3	10.7	21.2	39910	22.0499	30.3	38.8	9.99066	14.6702	6.5	41.3	0.06	22.3131	7.4	-17.2073	44.6263	37.1885	3.50053	-2.34	65.3786	0.492503	9.5	2	107.311	25.5135	38.2702	6.37836	14.8754	0	0	27784.2	159.459	0	0	0	1.12452e+06	0.607818	0.136408	0.346013	53087
17103	Lee County	Illinois	6	39.0742	30.7	5.8	3	14.8	9	69	9.7	21	50967	22.3692	27.4	35.8	6.57155	13.198	6.5	60.3	0.17	38.8337	8.1	-14.3252	61.4867	0	5.0249	-2.93	55.9354	0.548674	9.7	5	141.622	73.3224	143.712	2.9329	12.9446	0	11.7316	54232.2	234.632	0	0	2.9329	1.12452e+06	0.0204779	0.120126	0.280394	59986
17105	Livingston County	Illinois	6	26.872	31.9	6.1	3.2	16	9.5	166.5	10.2	22.1	49474	22.8496	29.8	36.9	7.77895	16.5507	6.6	51.1	0.2	44.6814	7.8	-17.0768	86.3841	0	21.8101	-3.95	0.439862	0.423718	9.7	3	183.645	42.0781	61.7145	2.80521	17.8726	0	2.80521	37612.2	117.819	0	0	14.026	1.12452e+06	0.0199204	0.129129	0.269613	58676
17107	Logan County	Illinois	5	28.8852	30.6	5.6	3	14.9	9.4	166.8	9.4	21.3	46401.9	22.8287	26.8	35.9	8.3947	14.6761	6.6	54.3	0.27	32.113	8.1	-18.8963	68.2402	0	2.86783	-3.89	124.731	0.446023	10.1	1	233.23	31.4487	52.4146	3.4943	16.0565	0	0	54706.8	87.3576	0	0	0	1.12452e+06	0.0401561	0.100955	0.292156	58122
17109	McDonough County	Illinois	5	40.6349	31.9	6.1	3.2	15.8	9.6	96.9	10	22.5	37397	21.4222	27.8	35.7	7.09333	13.8131	6.7	48.4	0.19	33.552	7.3	-18.0653	74.5601	11.184	-1.99814	-3.19	1.04544	0.314793	9.3	0	257.366	50.5357	114.548	3.36905	18.64	0	6.73809	47277.8	202.143	0	0	0	1.12452e+06	0.578333	0.204742	0.222591	43591
17111	McHenry County	Illinois	6	47.6901	26.8	4.8	2.4	12.6	8.3	52.7	8.5	20	53665.9	21.2164	24.6	31.4	6.42664	7.24558	6.3	67.6	0.52	47.918	8.9	-23.3114	34.7898	12.4718	9.65012	-2.4	290.992	0.10349	8.3	8	95.7313	52.9609	118.269	0.649827	13.1282	43.5384	10.3972	25524.6	132.565	0.649827	0	1.94948	1.12452e+06	0.195578	0.0654737	0.159004	90014
17113	McLean County	Illinois	5	50.4965	29.2	5.2	2.7	13.7	8.7	140.9	9.3	21.2	48224	21.6084	24.3	34.1	8.07338	11.8939	6.5	64.4	0.33	43.3903	8.1	-27.5455	41.5569	7.33357	3.48354	-3.57	392.62	0.167782	9.9	1	287.304	59.4693	189.486	1.16607	16.5005	96.2004	12.8267	34540.6	205.227	1.16607	0	4.08123	1.12452e+06	0.000215093	0.152428	0.214709	68037
17115	Macon County	Illinois	5	40.1842	32.4	6	3.3	15.9	10.1	192.9	10.5	22	49024	20.7454	29.2	38.1	10.1248	15.5756	6.5	53.7	0.43	48.4947	7.5	-25.36	53.4431	13.8556	-0.536492	-2.79	7353.76	0.14207	10.4	3	389.606	98.0684	245.171	1.92291	17.8144	0	7.69164	70286.2	513.417	0.961455	0	2.88437	1.12452e+06	0.00214313	0.151778	0.237707	53725
17117	Macoupin County	Illinois	5	30.6594	30.1	5.9	3.1	16	9.6	78.6	9.4	23.2	53596	23.2285	27	36.6	10.0569	15.5812	6.7	55.2	0.1	40.6412	8.2	-18.766	65.4775	0	13.668	-2.36	2.01786	0.583256	9.7	3	170.074	26.7106	40.0659	4.45177	27.0942	0	6.67765	22606.1	111.294	0	0	4.45177	1.12452e+06	0.0836762	0.137164	0.241874	56264
17119	Madison County	Illinois	7	42.1733	30.7	5.4	2.9	14.9	9.3	102	9.8	22.7	48687	24.297	25.9	37.7	8.61628	13.4998	6.6	62.8	0.28	41.3605	7.5	-22.5074	40.9739	5.7982	2.5335	-1.69	7724.29	0.122342	11.2	9	248.726	48.2952	116.365	2.28166	17.3946	460.516	11.7886	46792.7	255.166	0.380277	0	4.56333	1.12452e+06	0.0380136	0.124282	0.205995	64045
17121	Marion County	Illinois	5	25.9136	32	6.4	3.4	16.9	10	51.9	10.4	23.8	61886	21.5057	29.3	37.1	8.97549	21.2337	6.7	46.2	0.14	43.9863	7.1	-17.3913	79.7251	10.9966	6.51482	-2.18	34.2381	0.428345	9.5	2	347.066	37.6294	110.2	5.37562	19.244	0	10.7512	67198	392.42	0	0	0	1.12452e+06	0.153952	0.165498	0.236433	49925
17123	Marshall County	Illinois	5	31.6546	29.8	5.6	2.9	15.2	9.2	107.215	9	22.6	51725	23.5941	26.2	34.8	7.96671	19.2341	6.6	57.7	0.15	45.1101	8.5	-16.536	90.2201	0	3.50053	-1.89	197.133	1	9.7	3	161.117	8.74279	0	0	27.066	0	0	0	0	0	0	0	1.12452e+06	0.568451	0.108715	0.226914	57303
17125	Mason County	Illinois	6	29.3379	31.9	6.2	3.2	16.5	9.7	61.9	9.7	23.4	44866	22.4978	28.9	35.8	7.51073	14.9712	6.7	54.1	0.2	30.1091	7	-8.22605	67.7456	0	23.4444	-1.86	1650.13	0.782676	9.7	1	363.6	22.4568	59.8847	7.48559	30.1091	0	0	26109.7	149.712	0	0	0	1.12452e+06	0.0881333	0.154987	0.210775	50883
17127	Massac County	Illinois	5	25.3192	31.5	6.2	3.4	16.9	10	43	10.5	23.6	66653.9	22.3458	29.8	36.7	8.43373	15.2483	6.7	41.4	0.32	0	7.7	-23.0384	73.062	0	-9.58586	-1.69	1064	0.478842	9.6	0	318.137	14.5222	36.3055	7.26111	21.9186	0	0	50029	181.528	0	0	7.26111	1.12452e+06	0.63299	0.171184	0.305549	51195
17129	Menard County	Illinois	6	29.1859	29.2	5.3	2.7	14.6	9.2	136.3	8.5	22.3	45320.9	23.6922	24.5	34.2	8.45238	10.6592	6.7	57.7	0.02	49.5581	8.8	-27.3561	57.8178	0	3.50053	-3.04	1149.92	0.733463	9.7	1	83.7669	32.7976	65.5953	0	33.0387	0	0	0	0	0	0	0	1.12452e+06	8.78e-06	0.0762369	0.163743	77550
17131	Mercer County	Illinois	6	36.8829	29.6	5.5	2.8	15.1	9.2	53.7	8.9	22.1	45016	23.7331	26.4	34.9	8.45921	16.8427	6.6	61	0.06	45.9167	8.1	-13.4837	52.4762	0	3.50053	-2.47	11.4719	0.771133	9.3	0	95.7121	6.47794	25.9118	6.47794	13.1191	0	0	21811.2	142.515	0	0	6.47794	1.12452e+06	0.565505	0.101017	0.191763	57182
17133	Monroe County	Illinois	6	31.062	27.4	4.7	2.4	13.1	8.6	20.5	7.6	21.2	63925.9	25.8053	21.2	31.4	7.78292	15.0128	6.7	62.9	0.16	67.4052	9.2	-27.7775	46.8906	0	-0.0745257	-0.06	3.17811	0.409722	9.1	3	31.1245	40.4192	63.5159	0	23.4453	0	8.66126	0	0	0	0	0	1.12452e+06	0.129126	0.0310943	0.133014	89648
17135	Montgomery County	Illinois	7	28.4476	32.5	6.2	3.2	16	9.4	141.3	10.1	22.7	46323	22.4585	29.2	38.9	9.23833	14.4295	6.6	51.9	0.12	54.6171	7.7	-11.8771	85.8269	0	1.87362	-2.18	11.8806	0.442737	9.6	2	132.053	42.2327	63.3491	7.03878	35.111	0	0	59171.5	175.97	0	0	14.0776	1.12452e+06	0.16893	0.15562	0.293706	54886
17137	Morgan County	Illinois	6	33.157	31.7	5.9	3.1	15.7	9.4	75.8	9.9	22.1	48425.9	22.6076	28.2	35.7	10.1101	12.7756	6.6	55.2	0.32	45.2606	7.2	-19.8963	103.453	22.6303	8.06469	-2.25	0	0.373316	9.5	1	169.026	47.537	95.074	2.97106	16.1645	647.691	8.91319	83451.2	306.019	0	0	0	1.12452e+06	0.0320716	0.130706	0.265397	53002
17139	Moultrie County	Illinois	6	24.6441	30	5.7	2.9	15.7	9.6	107.215	9	23.3	53104.9	23.6017	26.9	34.5	6.54716	14.4818	6.7	44.4	0.14	35.0533	9.1	-13.8665	49.0746	0	3.50053	-1.96	284.668	0.658786	9.6	2	237.129	34.4804	34.4804	0	21.032	0	0	0	0	0	0	0	1.12452e+06	2.66e-06	0.0898766	0.218292	64033
17141	Ogle County	Illinois	5	35.8861	30.4	5.5	2.8	14.5	9	44.7	9.5	21.1	40943.9	23.2467	26.2	35.4	6.94782	14.0197	6.5	58.5	0.1	30.0132	8.5	-18.1737	58.0255	6.00264	10.5181	-2.82	276.904	0.475023	9.7	5	71.1342	63.1874	69.1112	1.97461	12.0053	0	5.92382	14985.3	33.5683	0	0	0	1.12452e+06	0.0256942	0.0962624	0.200979	63643
17143	Peoria County	Illinois	5	51.8953	31.6	5.6	3.1	14.6	9.6	251.1	10.4	21.2	54342.9	19.7967	26.8	39.3	9.92783	13.3944	6.5	62	0.29	43.1877	7.3	-25.2196	57.9624	9.09215	3.08065	-2.41	2375.58	0.132777	9.4	3	523.779	154.594	569.263	2.2324	21.0256	317.001	35.1604	74871.5	607.772	0	0	6.69721	1.12452e+06	0.262013	0.156413	0.241758	55729
17145	Perry County	Illinois	5	25.9823	32.9	6.4	3.4	16.1	9.5	161.6	10.6	22	57762.9	22.3898	30.4	39.5	7.20914	25.3395	6.6	51.5	0.12	16.3577	7.4	-18.4469	59.9782	0	9.37255	-1.2	43.1747	0.470507	9.1	2	131.494	47.8103	66.9344	9.56206	16.3577	0	0	50114.7	200.803	0	0	4.78103	1.12452e+06	0.102571	0.174591	0.406048	51616
17147	Piatt County	Illinois	5	33.8933	27.8	5	2.5	13.9	8.9	107.215	8	21.8	39039.9	24.6652	23.7	32.4	6.10932	14.0724	6.7	62.7	0.09	30.5848	9.2	-23.5941	97.8713	0	3.50053	-4.21	106.503	0.664466	9.6	1	167.184	55.0661	55.0661	6.11845	24.4678	0	0	47124.3	97.8953	0	0	0	1.12452e+06	0	0.0572547	0.168299	73668
17149	Pike County	Illinois	6	18.669	31.6	6.2	3.3	16.6	9.7	107.215	10	23.3	41064.9	22.1897	29.1	36.5	6.95187	8.35422	6.7	41.3	0.08	59.8325	7.5	-20.1831	79.7766	0	-0.553191	-1.88	1.41951	0.746447	9.1	0	94.0291	57.8369	96.3948	6.42632	26.5922	0	12.8526	35010.6	160.658	0	0	12.8526	1.12452e+06	0.59254	0.142069	0.239702	46605
17151	Pope County	Illinois	5	19.908	31.7	6.3	3.3	16.4	9.8	107.215	9.9	23	26980	22.7663	29.1	36.3	10.5263	19.1525	6.7	36.1	0.76	0	6.9	-20.8424	49.7636	0	3.50053	-0.22	1149.92	1	9.4	0	237.129	0	47.8813	0	24.8818	0	0	0	0	0	0	0	1.12452e+06	0.62976	0.213735	0.489471	43140
17153	Pulaski County	Illinois	6	33.9558	37.4	7.1	4.3	17.9	10.9	292	13.5	22.2	71612	19.1177	34.3	41.9	11.9438	20.6186	6.3	43.4	0.34	0	6.4	-25.0283	93.7207	0	3.50053	-1.43	1149.92	1	9.2	0	351.095	0	0	0	37.4883	0	0	0	0	18.7441	0	0	1.12452e+06	0.632925	0.194752	0.432567	37308
17155	Putnam County	Illinois	6	39.469	28.9	5.3	2.7	14.4	8.9	0	8.8	21.7	33999	24.0806	25.3	34.5	7.22543	0	6.6	58	0.08	52.6131	9	-25.4797	70.1508	0	3.50053	-1.52	376.027	1	9.6	2	11.5647	17.4246	17.4246	0	17.5377	0	0	0	0	0	0	0	1.12452e+06	5.88e-06	0.0957559	0.178551	64694
17157	Randolph County	Illinois	6	24.122	33.8	6.3	3.4	15.8	9.4	125.1	10.6	21.1	66923	22.6838	30.1	38.4	7.78022	19.5079	6.5	52.6	0.22	28.3176	8.3	-9.80026	81.413	0	14.4706	0.63	73.6763	0.481871	7.8	1	97.4691	50.343	81.8073	12.5857	24.7779	0	0	84513.2	1450.51	0	0	0	1.12452e+06	5.51e-06	0.126296	0.33535	55319
17159	Richland County	Illinois	6	22.6963	31.1	6.1	3.2	16.2	9.7	107.215	9.7	23.1	55794	22.5365	27.8	36.5	6.86353	18.694	6.7	48.4	0.12	19.4793	8	-15.2164	32.4654	25.9723	-4.3913	-2.2	0	0.42513	9.4	1	333.604	64.4621	135.37	6.44621	19.4793	631.728	12.8924	61161.6	419.003	0	0	0	1.12452e+06	0.607955	0.13129	0.195574	55032
17161	Rock Island County	Illinois	6	54.9612	29.4	5.6	3	14.5	8.9	201.1	10.2	20.2	42757.9	20.8485	27	34.8	7.78625	12.3345	6.3	59.3	0.58	34.8104	8.1	-18.6762	44.2382	6.52694	12.9632	-1.87	7384.69	0.103139	9.3	1	346.515	52.8619	153.652	1.40965	17.4052	0	7.75309	63851.6	318.581	0	0.709688	3.52413	1.12452e+06	0.0206851	0.143614	0.196146	55980
17163	St. Clair County	Illinois	6	53.341	34.7	5.7	3.3	14.9	10.1	341.8	11.3	21.2	50433.9	21.7661	30	37.9	10.496	10.8978	6.3	63.9	0.27	27.661	7.5	-22.0819	47.1406	7.79183	1.61414	-1.81	876.274	0.0946417	10.3	5	615.22	72.3951	163.659	1.54032	17.142	474.804	9.62701	47321.8	204.478	0	0	1.54032	1.12452e+06	0.409821	0.144153	0.220799	57473
17165	Saline County	Illinois	5	25.2033	33.1	6.7	3.5	17.3	10.2	107.215	10.6	23.9	62570	21.4415	30.4	38.6	8.97073	19.582	6.7	49	0.23	21.5712	7	-18.7286	64.7137	12.9427	4.38243	-0.41	1149.92	0.429854	9.3	0	345.645	68.1112	123.452	8.5139	30.1997	0	0	79043	400.153	0	0	8.5139	1.12452e+06	0.624061	0.183312	0.303279	43928
17167	Sangamon County	Illinois	6	46.6979	31.8	5.5	2.9	14.7	9.6	198.9	9.5	22	54732	23.8141	26.1	35.9	10.7904	18.955	6.6	65.5	0.39	56.257	8.1	-31.5459	47.4018	9.37617	-0.641439	-2.47	129.55	0.128441	9.5	1	814.522	148.969	628.75	2.05474	21.3568	0	29.7937	63318.8	573.786	0.513685	0	1.54105	1.12452e+06	0.00372048	0.139908	0.22323	61743
17169	Schuyler County	Illinois	6	27.3425	31.8	6.2	3.2	15.8	9.4	107.215	10	22.3	40945.9	22.7062	28.1	36.2	7.60369	14.7754	6.6	56.1	0.02	0	7.5	-19.9765	73.5078	0	3.50053	-2.08	1149.92	0.552761	9.1	0	139.743	29.5508	29.5508	14.7754	29.4031	0	0	80718.1	325.059	0	0	0	1.12452e+06	0.583434	0.173919	0.317873	51376
17171	Scott County	Illinois	5	20.8988	30.7	5.8	3	16	9.5	0	9.3	23.2	63062.9	22.84	27.6	35.3	8.23171	14.1386	6.7	42.3	0.02	0	6.7	-49.2	101.792	0	3.50053	-2.47	1149.92	1	9	1	27.9213	0	0	0	20.3583	0	0	0	0	0	0	0	1.12452e+06	0.592167	0.122353	0.223362	59352
17173	Shelby County	Illinois	6	20.6993	30.5	5.8	3	15.8	9.4	27.6	9.3	22.9	51763.9	23.4629	27.8	35.8	7.23039	16.1782	6.7	42.4	0.13	18.6698	8.3	-12.6671	79.3466	0	3.50053	-2.34	0.0546825	0.765583	9.7	2	51.8523	32.3565	50.8459	4.62235	18.6698	0	0	21780.5	138.671	0	0	13.8671	1.12452e+06	0.181209	0.097783	0.191531	59134
17175	Stark County	Illinois	6	28.2692	31.2	6.1	3.1	16.2	9.6	107.215	9.7	23	36602.9	22.4817	28.7	36.1	6.63507	20.5915	6.6	53.9	0.05	0	6.5	-23.0852	95.1294	0	3.50053	-3.87	3.48531	1	9.5	1	40.7332	18.7196	56.1587	0	0	0	0	0	0	0	0	0	1.12452e+06	0.215109	0.143836	0.223161	53828
17177	Stephenson County	Illinois	5	41.0695	31.2	5.9	3.2	15.6	9.7	115.3	10.1	22.3	68286	22.7697	28.4	37.3	9.18187	15.2816	6.5	61.6	0.22	43.2782	8.5	-20.5162	63.7784	6.8334	7.28246	-3.75	270.804	0.378063	9.3	1	127.648	47.1931	132.59	2.24729	15.9446	0	4.49458	59240.9	224.729	0	0	11.2365	1.12452e+06	0.0396456	0.149378	0.200247	50466
17179	Tazewell County	Illinois	6	35.9425	28.4	5.3	2.7	14.6	9.2	76.9	8.6	22.6	43550	22.679	24.2	32.7	6.13418	13.9602	6.7	59.6	0.2	41.6355	8.1	-24.5443	50.1168	6.16822	8.89501	-2.55	283.716	0.195633	10.3	2	241.3	50.8334	124.428	1.51742	17.7336	54.627	14.4155	34204.1	128.98	0	0	2.27612	1.12452e+06	2.28e-06	0.0859233	0.212577	66220
17181	Union County	Illinois	6	29.0232	31.5	6.3	3.3	16.2	9.7	49.7	10.3	23.1	65319	21.63	29.5	36.5	6.74603	13.8113	6.6	57.4	0.37	18.0897	7.8	-20.9641	96.4785	0	-0.490196	0.57	1149.92	0.64475	9.3	1	211.999	72.0591	138.113	12.0098	24.1196	36.0295	6.00492	44982.9	756.62	0	0	0	1.12452e+06	0.628783	0.183671	0.321232	51655
17183	Vermilion County	Illinois	7	32.6843	33.8	6.4	3.5	16.6	9.8	192.3	11.1	22.2	37579	21.0506	31.1	39.1	11.0747	13.9919	6.4	46.1	0.16	38.102	7.4	-17.6163	62.5961	20.4118	11.9206	-3.21	3551.06	0.305138	9.2	1	704.732	39.5998	109.559	3.95998	14.9686	0	7.91996	83925.1	460.677	0	0	9.23995	1.12452e+06	0.0323486	0.189925	0.307186	46842
17185	Wabash County	Illinois	6	22.403	30.3	5.8	3	15.5	9.5	107.215	9.4	22.5	55185	23.0157	27	35.8	8.40426	19.9653	6.7	49.9	0.03	26.643	8.3	-20.5419	53.286	26.643	-3.77551	-1.68	1149.92	0.37547	9.5	2	156.508	43.4028	69.4444	8.68056	17.762	0	8.68056	59418.4	217.014	0	0	0	1.12452e+06	0.61245	0.12016	0.196818	48878
17187	Warren County	Illinois	7	39.0694	30.2	5.8	3	15	9.2	107.215	10	21.3	44558.9	21.9057	28	36.7	6.5337	12.4673	6.5	50.2	0.32	50.4923	8.5	-17.4545	75.7384	0	-1.46407	-3.17	0.0184144	0.494663	9.3	0	230.664	41.5578	47.4947	5.93683	18.9346	0	5.93683	44460.9	136.547	0	0	23.7473	1.12452e+06	0.0385942	0.114681	0.200612	54291
17189	Washington County	Illinois	7	20.7669	29	5.3	2.7	14.7	9.1	0	8.4	22.5	70453.9	24.5563	24.6	33.7	6.45463	23.7632	6.7	58.9	0.05	29.0824	8.9	-18.7795	79.9767	0	4.34	-2.23	14339.4	0.732629	9.1	2	331.591	14.402	28.8039	7.20098	29.0824	180.024	0	16216.6	302.441	0	0	14.402	1.12452e+06	0.0796511	0.07496	0.171179	64390
17191	Wayne County	Illinois	5	13.9877	31.2	6.1	3.2	16.4	9.7	59.5	9.7	23.7	55190.9	22.491	28.6	36.5	7.93763	25.9019	6.7	39.7	0.08	24.6305	7.6	-25.133	80.0493	24.6305	3.79167	-2.61	1149.92	0.66721	9.4	2	283.067	43.1699	55.5042	6.16713	24.6305	641.381	6.16713	45753.9	339.192	0	0	6.16713	1.12452e+06	0.273089	0.132204	0.235158	50205
17193	White County	Illinois	6	20.442	30.8	6.2	3.2	16.5	9.7	107.215	9.8	23.7	52389.9	22.1564	28.3	36.3	9.07317	27.3325	6.7	52.6	0.15	0	8.2	-15.3105	113.439	0	-7	-1.82	4.23025	0.623451	9.4	0	278.358	29.5486	22.1615	0	22.6877	0	0	0	0	0	0	0	1.12452e+06	0.618464	0.15284	0.249813	48303
17195	Whiteside County	Illinois	7	44.7598	29.7	5.6	2.9	14.8	9	107.215	10	21.3	59248	23.658	27	35.9	5.86055	15.043	6.4	58.6	0.43	31.2845	8.2	-16.625	99.3743	11.0416	1.12548	-2.32	1354.57	0.356616	9.6	2	190.96	56.1849	105.12	3.62483	16.5624	0	5.43725	54348.9	199.366	0	0	7.24966	1.12452e+06	0.0390927	0.0975156	0.195558	57172
17197	Will County	Illinois	6	53.2925	29.8	4.8	2.6	12.2	8.8	105.6	9.7	18.5	45975	20.5721	26.2	32.7	7.56907	6.76084	5.9	68.4	0.67	34.299	9.1	-28.6067	36.2127	11.0405	-3.65261	-2.41	3082.15	0.0428882	10.1	4	162.862	56.7505	133.769	0.434315	13.6902	0	11.437	24716.4	133.045	0	0	1.15817	1.12452e+06	0.00813328	0.0682344	0.186483	90800
17199	Williamson County	Illinois	5	30.3272	31.5	5.8	3	15.5	9.4	112	9.6	22.6	44550.9	22.0746	28.1	36.2	8.85741	18.7696	6.7	56	0.21	57.3919	7.1	-24.1725	44.9829	20.1647	2.6402	1.05	1278.26	0.329622	9.5	1	63.0229	93.0973	262.775	4.50471	21.7159	0	16.5173	137445	483.505	0	0	16.5173	1.12452e+06	0.310153	0.139168	0.23312	52076
17201	Winnebago County	Illinois	7	50.1578	32.9	5.9	3.2	14.8	9.4	131.6	10.8	20.6	52312	21.558	30.6	38	8.92223	9.97976	6.3	58.6	0.58	44.7868	7.8	-21.263	40.4873	9.31566	2.33375	-2.5	603.294	0.0786012	9.8	3	887.496	82.103	247.724	1.41557	16.1233	0	14.5096	55966.6	303.993	0	0	4.95449	1.12452e+06	0.00149194	0.157779	0.22024	55310
17203	Woodford County	Illinois	7	28.7421	27.8	4.9	2.5	13.7	8.8	66.1	8.1	21.8	40185	24.1576	22.8	32	6.35463	15.081	6.7	55.1	0.06	29.437	8.9	-26.0767	85.6348	0	8.97674	-2.26	1.30124	0.558732	10	3	73.2897	49.4033	109.207	2.60017	10.7043	0	2.60017	9433.42	28.6019	0	0	5.20034	1.12452e+06	1.24e-05	0.0586063	0.199583	74777
18001	Adams County	Indiana	4	22.7743	33.7	6.8	3.5	17.7	10.3	21.7	11.4	24.1	73230.9	18.5392	35.9	37	7.01416	15.6525	6.7	33.9	0.09	22.9167	7.9	-16.2266	191.928	14.323	11.3601	-3.55	1700.92	0.436607	9.2	3	205.447	39.1313	47.5166	2.79509	14.323	570.199	0	28048.7	626.101	0	0	0	244720	0.573377	0.164943	0.200492	52712
18003	Allen County	Indiana	5	43.2861	31.6	6	3.2	15.1	9.7	181.3	10.9	22	53746	17.9855	28.8	38	8.74286	11.3631	6.3	54	0.35	36.8319	7.4	-22.206	35.4778	10.8329	-0.0558313	-2.97	3013.15	0.102054	9.1	6	295.911	78.0387	273.399	2.10915	15.4369	0	9.49119	105291	472.187	0.263644	0	2.3728	244720	0.01898	0.126214	0.199188	57104
18005	Bartholomew County	Indiana	4	35.6948	32.9	5.7	2.9	14.2	9.1	85.8	10.3	20.7	48862.9	16.8692	28.9	36	7.69127	10.0264	6.5	61.5	0.24	31.6048	7.4	-25.9175	31.6048	12.1557	0.503201	-2.38	259.691	0.317542	7.5	3	95.544	76.3915	217.238	1.19362	14.5868	0	23.8723	52965.5	280.5	0	0	1.19362	244720	0.010859	0.126565	0.214102	66978
18007	Benton County	Indiana	4	24.526	32.9	6.6	3.4	16.9	10.1	96.7	11	23.1	78733	17.191	32.5	37.1	6.73575	8.00183	6.6	43	0.09	0	8.1	-20.6449	58.4385	46.7508	3.14308	-4.71	2789.64	1	8.7	1	205.447	22.8624	22.8624	0	11.6877	0	0	0	0	0	0	0	244720	1.02e-05	0.152525	0.225708	52656
18009	Blackford County	Indiana	4	25.7148	34.1	6.7	3.5	17.6	10.4	70.4	11	24	30354	17.5608	34.3	36.5	9.0209	17.8602	6.7	47.9	0	0	7.3	-18.9551	34.0977	25.5733	5.03922	-3.27	71.6893	0.4824	8.9	4	49.336	68.0388	68.0388	8.50485	17.0488	0	0	70233	127.573	0	0	17.0097	244720	0.578029	0.167505	0.285067	44341
18011	Boone County	Indiana	5	39.5742	28.5	4.8	2.4	12.9	8.9	91.8	8.4	20.6	59227.9	20.464	24.5	31.5	6.61232	11.2023	6.6	72.6	0.13	48.4731	8.9	-25.6425	31.8105	10.6035	-2.33675	-3.68	28.0413	0.336293	9.7	5	186.794	224.047	868.181	1.47399	19.6922	0	58.9597	31186.7	114.971	0	0	0	244720	0	0.0655144	0.160594	89444
18013	Brown County	Indiana	4	33.8047	31.8	5.8	2.9	15.3	9.7	67.4	9.7	22.6	22791.9	19.0624	28.5	33.7	7.06033	9.93904	6.8	51.9	0.47	80.656	8.6	-20.004	40.328	20.164	2.91837	-0.29	2789.64	1	9.1	0	187.354	39.7562	72.8863	0	6.72133	0	6.62603	0	0	0	0	0	244720	0.599777	0.0919478	0.189189	66833
18015	Carroll County	Indiana	4	23.4229	31.9	6.1	3.1	16	9.8	40.8	10.6	22.9	38531	17.5577	31.4	36	6.49437	12.8351	6.7	36.7	0.06	30.1811	8.6	-14.8848	35.2113	0	9.58974	-2.83	0.666633	0.789485	9	3	205.447	14.8097	14.8097	0	5.03018	0	0	0	0	0	0	0	244720	0.57617	0.078672	0.216016	56159
18017	Cass County	Indiana	4	28.3195	32.2	6.7	3.4	16.3	9.9	88.8	11.9	22	44354	16.4301	35.5	38.4	7.91236	13.7971	6.5	47.2	0.07	24.605	8	-20.1893	43.7421	13.6694	-2.44706	-3.04	592.401	0.45071	8.9	4	70.3858	39.7994	90.212	7.95988	16.4033	0	5.30659	47666.4	711.083	0	0	5.30659	244720	0.573125	0.130707	0.23185	49020
18019	Clark County	Indiana	4	39.9056	32.7	5.9	3.2	15.8	10.2	260.4	10.6	22.9	34125.9	15.7239	33.6	36.9	8.47087	9.12918	6.6	62.2	0.47	29.4436	8.2	-20.3101	32.9076	10.3919	10.7035	-2.49	707.479	0.194679	9.2	4	356.05	41.4194	128.485	1.69059	18.1858	0	8.45294	18887.3	240.909	0.845294	0	0	244720	0.611907	0.0986274	0.211539	57111
18021	Clay County	Indiana	4	20.8038	32	6.3	3.2	16.9	10.1	100.2	10.5	23.2	41949	18.1809	32.9	35.8	8.17156	15.2526	6.7	58	0.03	19.641	7.7	-18.356	43.2101	11.7846	-0.109034	-2.56	274.764	0.602239	9.3	3	205.447	41.9447	53.3842	3.81316	27.4973	0	3.81316	29902.8	95.3289	0	0	7.62631	244720	0.596437	0.11596	0.228985	59398
18023	Clinton County	Indiana	4	25.9557	33.3	6.3	3.3	16	9.7	83.7	11.7	22.6	44080	16.425	34.1	38.8	7.21649	12.6547	6.4	49.9	0.2	19.1461	8.4	-14.6829	38.2922	19.1461	-2.93927	-4.37	1611.51	0.499587	9.1	5	107.207	15.4326	33.9517	3.08652	12.7641	0	3.08652	27291	77.1629	0	0	3.08652	244720	1.88e-05	0.119312	0.206553	53750
18025	Crawford County	Indiana	4	27.407	34.7	7.4	3.8	18.8	10.8	99.8	11.8	25	36301.9	17.3662	36.3	38.1	9.92647	2.83634	6.7	38.4	0.48	0	7.2	-16.7248	48.0815	0	-16	-0.2	2789.64	1	9.3	0	237.857	0	9.45448	0	9.61631	0	0	0	0	0	0	0	244720	0.615022	0.194249	0.307912	41761
18027	Daviess County	Indiana	4	18.1446	34.3	6.8	3.6	17.8	10.7	83.3	11.4	24.4	55437.9	16.716	35.7	39	5.92243	15.5917	6.6	33.8	0.1	21.4323	8.2	-17.0525	94.9144	0	17.4307	-1.7	29.7888	0.554406	9.8	4	161.381	44.9762	56.9698	2.99841	15.3088	0	5.99682	146904	215.886	0	0	2.99841	244720	0.608129	0.118551	0.254401	53800
18029	Dearborn County	Indiana	5	21.4553	31.7	5.8	3	15.6	9.9	42.5	9.5	22.9	40322	18.7365	28.6	33.1	6.93642	11.1205	6.7	63.7	0.08	30.6742	7.9	-23.4812	34.7641	14.3146	0.445161	-2.04	39.2286	0.520301	9.8	4	205.447	48.526	105.14	4.04384	18.4045	0	10.1096	40215.9	153.666	0	0	0	244720	1.8e-05	0.0846404	0.186355	70779
18031	Decatur County	Indiana	4	19.8502	32.1	5.9	3	15.9	9.7	81.3	10.2	23	57960	17.9248	30.1	36.4	7.02958	12.8017	6.7	49.4	0.02	30.6643	8	-17.0832	34.4973	19.1652	2.55956	-3.09	569.675	0.522616	9.1	1	205.447	56.478	71.5388	3.7652	15.3321	2021.91	15.0608	55209.2	1487.25	0	0	0	244720	0.0478327	0.104718	0.195054	60794
18033	DeKalb County	Indiana	4	25.3006	33	5.9	3.1	16.1	9.9	60.7	10.1	22.7	40652.9	18.4465	31	36.8	7.02082	13.801	6.7	43.4	0.14	39.741	7.7	-14.9475	37.4033	0	2.1549	-2.81	2966.36	0.405684	8.9	4	117.404	48.3036	64.4048	4.60035	14.0262	0	2.30017	12071.3	167.913	0	0	4.60035	244720	0	0.109685	0.190293	58415
18035	Delaware County	Indiana	5	42.4851	36.6	6.7	3.5	17.3	10.7	140.3	11.8	24.8	29593	19.41	31.6	39	8.85292	14.1937	6.7	49.8	0.22	44.8397	6.5	-24.915	33.6298	16.8149	1.27458	-2.6	383.175	0.221804	8.4	3	270.978	135.804	268.104	2.62847	17.749	0	10.5139	48404.1	336.444	0	0	2.62847	244720	0.582245	0.214474	0.226577	45910
18037	Dubois County	Indiana	5	28.9022	31.2	5.7	2.9	14.9	9.3	73.8	9.7	21.3	75078.9	17.9578	29.3	34.8	7.68831	13.3377	6.6	58.6	0.15	40.9027	8.5	-18.3774	48.1209	14.4363	3.51936	-0.34	453.452	0.485446	8.9	2	395.266	81.8982	196.556	2.33995	16.8423	610.726	14.0397	65303.3	320.573	0	0	7.01984	244720	1.94e-05	0.0892402	0.143598	62846
18039	Elkhart County	Indiana	5	35.0975	31.6	6.2	3.3	15.6	9.8	115.1	11.1	21.5	41743	14.0088	32	35.8	7.17268	12.552	6.4	44.4	0.23	28.2832	7.8	-18.5136	51.1083	8.43534	-3.76551	-2.72	8978.66	0.178045	8.2	3	357.315	51.8559	124.551	1.4539	18.3593	0	3.39244	40725.8	186.584	0.484635	0	0	244720	0.0571176	0.116636	0.190537	58509
18041	Fayette County	Indiana	4	22.0699	35.5	7.1	3.7	18.3	10.7	82.4	11.5	25.4	42810	16.9837	35.9	38.2	7.92023	14.2845	6.7	41.3	0.23	30.8724	6.8	-16.4366	52.9241	0	-3.60339	-3.35	443.186	0.340246	9.2	1	205.447	60.6008	73.5867	0	22.0517	0	17.3145	0	0	0	0	0	244720	0.405376	0.181882	0.275462	47465
18043	Floyd County	Indiana	4	41.8903	30.9	5.6	2.9	15.2	9.9	176.3	9.8	22.6	57578.9	18.3235	28.4	33.6	8.33468	10.1882	6.8	58.3	0.28	27.5446	8.1	-28.0613	26.2329	11.8048	0.545455	-1.04	91.66	0.186843	10	5	132.391	70.0441	205.038	3.82059	22.298	0	17.8294	64053.4	401.161	0	0	3.82059	244720	0.0514358	0.0944255	0.212861	67603
18045	Fountain County	Indiana	4	20.3982	32.3	6.1	3.2	16.4	10	35.8	10.2	23.7	31658.9	17.8533	32.7	35	7.30949	14.0707	6.8	48	0.09	36.9276	8	-14.0206	49.2368	18.4638	2.1118	-2.68	367.771	0.65658	9	1	205.447	18.3531	30.5885	0	18.4638	0	0	0	0	0	0	0	244720	0.584071	0.11626	0.214185	52334
18047	Franklin County	Indiana	4	17.8083	31.5	6	3.1	16	10	26.1	9.7	22.6	41742	19.6761	29.9	34.3	7.30464	7.4699	6.7	39	0.12	30.8901	8.5	-17.4494	39.7158	17.6515	0.415254	-1.45	0.33942	0.893793	9.4	2	36.3116	74.699	145.004	0	13.2386	0	13.1822	0	0	0	0	0	244720	0.596071	0.0798729	0.174276	68180
18049	Fulton County	Indiana	4	24.9262	32	6.1	3.2	16.2	9.9	78	10.3	22.8	33735	17.958	31.1	34.5	9.03756	17.0221	6.7	41	0.21	15.2369	7.9	-20.1293	40.6318	15.2369	13.9231	-3.13	271.163	0.63082	8.8	3	48.975	45.0586	65.0846	5.00651	30.4739	0	15.0195	43326.3	125.163	0	0	0	244720	0.568219	0.145411	0.214056	50597
18051	Gibson County	Indiana	4	24.8933	32.5	5.9	3.1	16	10	67.6	9.8	22.5	41247	19.041	30.7	34.8	7.75801	13.9636	6.7	47.6	0.18	33.5049	8.5	-13.4545	54.8262	15.2295	18.1369	-1.56	7027.53	0.513759	9.7	3	114.704	38.6227	44.5646	2.97097	15.2295	68.3324	0	25880.2	207.968	0	0	0	244720	0.805518	0.0928086	0.197527	56638
18053	Grant County	Indiana	4	29.5114	35.6	6.5	3.5	17.3	10.9	122.6	11.9	23.7	40050.9	16.4544	33.2	39.7	9.75005	16.2691	6.6	43.1	0.22	23.1504	7	-13.7912	47.9545	13.2288	4.65301	-3.54	428.698	0.284072	8.9	4	233.844	44.0937	109.474	3.04095	16.536	0	4.56142	62236	212.866	1.52047	0	4.56142	244720	0.577319	0.184443	0.230888	46900
18055	Greene County	Indiana	4	22.9234	33	6.4	3.3	17	10.2	73.1	10.4	23.2	37300.9	18.0104	33.4	35.6	8.4435	13.7836	6.7	42.3	0.14	0	7.5	-20.936	47.204	12.5877	-8.79252	-0.77	32.8072	0.726316	8.1	3	39.4735	31.3264	56.3874	3.13264	12.5877	0	3.13264	30972.4	78.3159	0	0	15.6632	244720	0.602484	0.13343	0.230847	51777
18057	Hamilton County	Indiana	6	45.5621	25.5	4.4	2.2	11.7	8.3	87.7	7.9	20	42637.9	18.2007	20.8	26.3	6.63833	9.82217	6.6	73.3	0.18	59.6926	8.9	-34.1079	28.9326	10.0503	-0.379653	-2.53	134.547	0.0582362	8.2	5	33.0001	149.403	597.318	1.77509	17.055	0	33.135	21644.9	174.551	0	0	1.47924	244720	0	0.043874	0.151106	98880
18059	Hancock County	Indiana	4	30.0506	31	5.3	2.8	14.4	9.5	103.5	9.3	21.1	38780	18.4124	27.4	36.7	6.48999	9.46679	6.7	69.4	0.06	23.7636	8.2	-24.3188	35.6454	6.60101	7.43406	-3.58	1483.49	0.301689	9.6	6	118.081	85.7128	235.39	1.2793	13.202	0	8.95507	28624.2	86.9921	0	0	0	244720	0	0.0588942	0.157777	75647
18061	Harrison County	Indiana	4	26.4034	32.8	6	3.1	16.2	9.8	72.7	10.1	23.3	39160	18.6656	30.3	36.2	7.41107	7.15784	6.8	52.4	0.14	25.2118	8.5	-17.5473	42.86	15.1271	12.8594	-0.78	0.246649	0.847466	9.7	1	81.7536	46.8962	91.3242	2.46822	12.6059	0	9.87289	40414.7	61.7055	0	0	2.46822	244720	1.41e-05	0.0903338	0.262539	59169
18063	Hendricks County	Indiana	4	36.8386	30.5	4.9	2.6	13.5	9.1	124.2	8.8	19.8	40767	18.2972	25.5	30	6.4774	8.51384	6.6	74.3	0.09	51.4048	8.6	-21.7783	29.9861	10.4033	-5.8995	-3.61	766.696	0.185559	10.1	2	176.294	54.0188	164.992	1.17432	16.523	0	14.0919	46111.5	150.313	0	0	1.17432	244720	0	0.0528429	0.161728	84754
18065	Henry County	Indiana	5	26.3623	34.7	6.6	3.4	17	10.2	121.1	10.8	23.7	38914.9	18.2074	32.7	37.2	7.90824	13.758	6.8	53.6	0.13	35.9091	7.4	-21.2413	47.1306	17.9545	-3.83227	-2.61	37.481	0.417888	7.9	6	15.9327	45.8601	95.8893	2.08455	20.1988	0	4.1691	41859.8	125.073	0	0	10.4227	244720	0.587297	0.138519	0.306415	51104
18067	Howard County	Indiana	5	32.7418	34.5	6.2	3.3	16	10.2	180.4	10.9	22.4	50717	17.1548	33.5	36.9	8.50816	15.628	6.6	48.9	0.25	29.6304	7	-19.685	41.9763	16.0498	4.15306	-3.61	128.035	0.190103	8	5	431.32	62.9967	164.761	3.63443	19.7536	0	12.1148	65340.9	415.536	2.42295	0	4.8459	244720	0.0200229	0.119707	0.219646	56387
18069	Huntington County	Indiana	4	23.8656	31.5	6	3.1	15.9	10.1	94	10.1	22.6	49787	18.2979	31.3	36.3	8.76112	16.1555	6.8	51.7	0.15	51.5878	7.6	-12.9066	31.5259	11.4639	3.71582	-2.34	163.431	0.505283	8.9	0	32.9725	60.241	117.744	2.73823	14.3299	0	13.6911	45024.6	98.5761	0	0	5.47645	244720	0.0538422	0.111487	0.19654	54286
18071	Jackson County	Indiana	4	22.362	32.9	6.4	3.3	16.5	10	145.4	11.3	22.7	57152.9	17.0487	35.1	37.3	6.56765	12.8869	6.6	54.8	0.25	21.0236	7.3	-17.5063	46.7191	11.6798	-19.6453	-0.57	7189.78	0.433359	9.1	0	222.72	65.5649	137.912	2.26086	16.3517	0	6.78257	64086.3	189.912	0	0	0	244720	0.604674	0.140601	0.207648	55097
18073	Jasper County	Indiana	4	24.5428	31.8	5.8	3	15.6	9.6	81.5	9.9	22.3	40733.9	19.1934	30.9	37.3	7.20859	14.0039	6.6	49	0.08	27.6991	8.3	-15.8133	40.0098	12.3107	7.98969	-3.57	2131.86	0.659326	9.1	3	205.447	26.816	26.816	2.97956	18.4661	0	0	28201.5	137.06	0	0	0	244720	1.84e-05	0.0810661	0.251325	61889
[truncated: 2,408 more rows]
[truncated: 15 more columns]
